# Supplementary material for: A ten-year change in blood parasite infection in a sympatric wall-lizard community (genus Podarcis) from the Atlantic coast of Portugal
Source: Parasitol Res. 2026 May 18;125(1):81. doi: 10.1007/s00436-026-08693-3 (PMC13346367; doi:10.1007/s00436-026-08693-3)
Supplement: Supplementary file 2 — Supplementary Material 2 (CSV 92.2 KB) [file 436_2026_8693_MOESM2_ESM.csv]

code	date	month	year	season	local	species	sex	svl	tail	k_3000	k_status	crt	qpcr	log_qpcr	mc1	mc2	mc3	mc4	mc5	mc6
11353	28/04/2011	4	2011	spring	moledo	p_bocagei	male	57.80	na	na	p	1.00	32.50	3.48	1.026134	3.314698	3.332669	-0.248191	1.208281	-3.243400
11354	28/04/2011	4	2011	spring	moledo	p_bocagei	male	51.62	na	na	p	1.00	3.30	1.18	1.026134	3.314698	3.332669	-0.248191	1.208281	-3.243400
11355	28/04/2011	4	2011	spring	moledo	p_bocagei	female	52.34	na	na	p	1.00	32.50	3.48	1.026134	3.314698	3.332669	-0.248191	1.208281	-3.243400
11356	28/04/2011	4	2011	spring	moledo	p_bocagei	male	49.79	na	na	p	1.00	12.60	2.53	1.026134	3.314698	3.332669	-0.248191	1.208281	-3.243400
11358	28/04/2011	4	2011	spring	moledo	p_bocagei	male	54.42	na	na	p	1.00	6.80	1.91	1.026134	3.314698	3.332669	-0.248191	1.208281	-3.243400
11359	28/04/2011	4	2011	spring	moledo	p_bocagei	male	58.94	na	na	p	1.00	7.40	2.00	1.026134	3.314698	3.332669	-0.248191	1.208281	-3.243400
11360	28/04/2011	4	2011	spring	moledo	p_bocagei	female	54.76	na	na	np	1.00	0.00	0.00	1.026134	3.314698	3.332669	-0.248191	1.208281	-3.243400
11363	28/04/2011	4	2011	spring	moledo	p_bocagei	male	57.06	na	na	p	1.00	20.50	3.02	1.026134	3.314698	3.332669	-0.248191	1.208281	-3.243400
11364	28/04/2011	4	2011	spring	moledo	p_bocagei	male	57.12	na	na	p	1.00	7.60	2.03	1.026134	3.314698	3.332669	-0.248191	1.208281	-3.243400
11365	28/04/2011	4	2011	spring	moledo	p_bocagei	male	46.09	na	na	np	1.00	0.00	0.00	1.026134	3.314698	3.332669	-0.248191	1.208281	-3.243400
11367	28/04/2011	4	2011	spring	moledo	p_lusitanicus	male	57.15	na	na	p	1.00	8.20	2.11	1.026134	3.314698	3.332669	-0.248191	1.208281	-3.243400
11368	28/04/2011	4	2011	spring	moledo	p_bocagei	female	54.69	na	na	p	1.00	16.30	2.79	1.026134	3.314698	3.332669	-0.248191	1.208281	-3.243400
11369	28/04/2011	4	2011	spring	moledo	p_lusitanicus	female	48.84	na	na	p	1.00	17.30	2.85	1.026134	3.314698	3.332669	-0.248191	1.208281	-3.243400
11370	28/04/2011	4	2011	spring	moledo	p_bocagei	male	42.58	na	na	p	1.00	20.30	3.01	1.026134	3.314698	3.332669	-0.248191	1.208281	-3.243400
11371	28/04/2011	4	2011	spring	moledo	p_bocagei	female	41.40	na	na	p	1.00	15.80	2.76	1.026134	3.314698	3.332669	-0.248191	1.208281	-3.243400
11451	28/04/2011	4	2011	spring	moledo	p_lusitanicus	male	57.15	na	na	p	1.00	20.30	3.01	1.026134	3.314698	3.332669	-0.248191	1.208281	-3.243400
11453	28/04/2011	4	2011	spring	moledo	p_bocagei	male	58.81	na	na	p	1.00	13.50	2.60	1.026134	3.314698	3.332669	-0.248191	1.208281	-3.243400
11454	28/04/2011	4	2011	spring	moledo	p_bocagei	male	60.30	na	na	p	1.00	16.10	2.78	1.026134	3.314698	3.332669	-0.248191	1.208281	-3.243400
11455	28/04/2011	4	2011	spring	moledo	p_bocagei	male	49.38	na	na	p	1.00	6.50	1.87	1.026134	3.314698	3.332669	-0.248191	1.208281	-3.243400
11456	28/04/2011	4	2011	spring	moledo	p_bocagei	female	42.90	na	na	p	1.00	4.60	1.52	1.026134	3.314698	3.332669	-0.248191	1.208281	-3.243400
11458	28/04/2011	4	2011	spring	moledo	p_lusitanicus	female	54.13	na	na	p	1.00	13.90	2.63	1.026134	3.314698	3.332669	-0.248191	1.208281	-3.243400
11459	28/04/2011	4	2011	spring	moledo	p_lusitanicus	male	55.59	na	na	p	1.00	14.60	2.68	1.026134	3.314698	3.332669	-0.248191	1.208281	-3.243400
11460	28/04/2011	4	2011	spring	moledo	p_bocagei	female	48.46	na	na	np	1.00	0.00	0.00	1.026134	3.314698	3.332669	-0.248191	1.208281	-3.243400
11461	28/04/2011	4	2011	spring	moledo	p_bocagei	male	49.99	na	na	p	1.00	20.10	3.00	1.026134	3.314698	3.332669	-0.248191	1.208281	-3.243400
11463	28/04/2011	4	2011	spring	moledo	p_lusitanicus	male	40.49	na	na	p	1.00	6.10	1.81	1.026134	3.314698	3.332669	-0.248191	1.208281	-3.243400
11464	28/04/2011	4	2011	spring	moledo	p_lusitanicus	male	62.26	na	na	p	1.00	27.70	3.32	1.026134	3.314698	3.332669	-0.248191	1.208281	-3.243400
11465	28/04/2011	4	2011	spring	moledo	p_lusitanicus	male	54.80	na	na	np	1.00	0.00	0.00	1.026134	3.314698	3.332669	-0.248191	1.208281	-3.243400
11466	28/04/2011	4	2011	spring	moledo	p_lusitanicus	male	53.28	na	na	np	1.00	0.00	0.00	1.026134	3.314698	3.332669	-0.248191	1.208281	-3.243400
11467	28/04/2011	4	2011	spring	moledo	p_bocagei	male	55.55	na	na	p	1.00	20.90	3.04	1.026134	3.314698	3.332669	-0.248191	1.208281	-3.243400
11468	28/04/2011	4	2011	spring	moledo	p_bocagei	female	56.03	na	na	p	1.00	17.10	2.84	1.026134	3.314698	3.332669	-0.248191	1.208281	-3.243400
11469	28/04/2011	4	2011	spring	moledo	p_bocagei	male	47.75	na	na	np	1.00	0.00	0.00	1.026134	3.314698	3.332669	-0.248191	1.208281	-3.243400
11471	28/04/2011	4	2011	spring	moledo	p_lusitanicus	male	55.96	na	na	p	1.00	30.60	3.42	1.026134	3.314698	3.332669	-0.248191	1.208281	-3.243400
11472	28/04/2011	4	2011	spring	moledo	p_lusitanicus	male	42.40	na	na	p	1.00	9.20	2.22	1.026134	3.314698	3.332669	-0.248191	1.208281	-3.243400
11473	28/04/2011	4	2011	spring	moledo	p_bocagei	female	54.51	na	na	p	1.00	9.80	2.28	1.026134	3.314698	3.332669	-0.248191	1.208281	-3.243400
11474	28/04/2011	4	2011	spring	moledo	p_bocagei	female	55.19	na	na	p	1.00	14.60	2.68	1.026134	3.314698	3.332669	-0.248191	1.208281	-3.243400
11475	28/04/2011	4	2011	spring	moledo	p_lusitanicus	male	53.90	na	na	p	1.00	19.50	2.97	1.026134	3.314698	3.332669	-0.248191	1.208281	-3.243400
11476	28/04/2011	4	2011	spring	moledo	p_lusitanicus	female	52.60	na	na	p	1.00	47.50	3.86	1.026134	3.314698	3.332669	-0.248191	1.208281	-3.243400
11477	28/04/2011	4	2011	spring	moledo	p_bocagei	male	61.41	na	na	p	1.00	37.30	3.62	1.026134	3.314698	3.332669	-0.248191	1.208281	-3.243400
11478	28/04/2011	4	2011	spring	moledo	p_bocagei	male	48.31	na	na	p	1.00	2.20	0.77	1.026134	3.314698	3.332669	-0.248191	1.208281	-3.243400
11479	28/04/2011	4	2011	spring	moledo	p_bocagei	female	47.53	na	na	p	1.00	10.50	2.35	1.026134	3.314698	3.332669	-0.248191	1.208281	-3.243400
11481	28/04/2011	4	2011	spring	moledo	p_lusitanicus	female	41.78	na	na	p	1.00	5.10	1.62	1.026134	3.314698	3.332669	-0.248191	1.208281	-3.243400
11482	28/04/2011	4	2011	spring	moledo	p_bocagei	male	54.14	na	na	p	1.00	5.60	1.72	1.026134	3.314698	3.332669	-0.248191	1.208281	-3.243400
11483	28/04/2011	4	2011	spring	moledo	p_bocagei	female	44.43	na	na	p	1.00	8.20	2.10	1.026134	3.314698	3.332669	-0.248191	1.208281	-3.243400
11485	28/04/2011	4	2011	spring	moledo	p_lusitanicus	male	54.06	na	na	p	1.00	4.10	1.40	1.026134	3.314698	3.332669	-0.248191	1.208281	-3.243400
11486	28/04/2011	4	2011	spring	moledo	p_lusitanicus	male	53.95	na	na	p	1.00	11.20	2.42	1.026134	3.314698	3.332669	-0.248191	1.208281	-3.243400
11487	28/04/2011	4	2011	spring	moledo	p_lusitanicus	male	50.03	na	na	p	1.00	20.70	3.03	1.026134	3.314698	3.332669	-0.248191	1.208281	-3.243400
11488	28/04/2011	4	2011	spring	moledo	p_bocagei	male	47.27	na	na	p	1.00	5.60	1.73	1.026134	3.314698	3.332669	-0.248191	1.208281	-3.243400
11489	28/04/2011	4	2011	spring	moledo	p_lusitanicus	male	57.11	na	na	p	1.00	13.50	2.60	1.026134	3.314698	3.332669	-0.248191	1.208281	-3.243400
11490	28/04/2011	4	2011	spring	moledo	p_lusitanicus	male	58.20	na	na	p	1.00	14.90	2.70	1.026134	3.314698	3.332669	-0.248191	1.208281	-3.243400
11491	28/04/2011	4	2011	spring	moledo	p_lusitanicus	male	42.57	na	na	np	1.00	0.00	0.00	1.026134	3.314698	3.332669	-0.248191	1.208281	-3.243400
11492	28/04/2011	4	2011	spring	moledo	p_bocagei	male	45.58	na	na	np	1.00	0.00	0.00	1.026134	3.314698	3.332669	-0.248191	1.208281	-3.243400
11494	28/04/2011	4	2011	spring	moledo	p_lusitanicus	female	52.50	na	na	p	1.00	24.80	3.21	1.026134	3.314698	3.332669	-0.248191	1.208281	-3.243400
11495	28/04/2011	4	2011	spring	moledo	p_lusitanicus	male	60.01	na	na	p	1.00	11.40	2.43	1.026134	3.314698	3.332669	-0.248191	1.208281	-3.243400
11496	28/04/2011	4	2011	spring	moledo	p_lusitanicus	female	39.70	na	na	np	1.00	0.00	0.00	1.026134	3.314698	3.332669	-0.248191	1.208281	-3.243400
11497	28/04/2011	4	2011	spring	moledo	p_lusitanicus	male	55.11	na	na	p	1.00	18.00	2.89	1.026134	3.314698	3.332669	-0.248191	1.208281	-3.243400
11498	28/04/2011	4	2011	spring	moledo	p_bocagei	male	55.70	na	na	p	1.00	23.30	3.15	1.026134	3.314698	3.332669	-0.248191	1.208281	-3.243400
11499	28/04/2011	4	2011	spring	moledo	p_lusitanicus	female	56.97	na	na	p	1.00	20.30	3.01	1.026134	3.314698	3.332669	-0.248191	1.208281	-3.243400
11500	28/04/2011	4	2011	spring	moledo	p_bocagei	male	59.96	na	na	p	1.00	19.10	2.95	1.026134	3.314698	3.332669	-0.248191	1.208281	-3.243400
11501	28/04/2011	4	2011	spring	moledo	p_lusitanicus	male	45.76	na	na	p	1.00	2.20	0.79	1.026134	3.314698	3.332669	-0.248191	1.208281	-3.243400
11504	28/04/2011	4	2011	spring	moledo	p_bocagei	female	56.24	na	na	p	1.00	36.60	3.60	1.026134	3.314698	3.332669	-0.248191	1.208281	-3.243400
11506	28/04/2011	4	2011	spring	moledo	p_bocagei	female	53.54	na	na	p	1.00	13.20	2.58	1.026134	3.314698	3.332669	-0.248191	1.208281	-3.243400
11507	28/04/2011	4	2011	spring	moledo	p_lusitanicus	male	40.68	na	na	p	1.00	47.00	3.85	1.026134	3.314698	3.332669	-0.248191	1.208281	-3.243400
11508	28/04/2011	4	2011	spring	moledo	p_lusitanicus	male	51.81	na	na	p	1.00	40.40	3.70	1.026134	3.314698	3.332669	-0.248191	1.208281	-3.243400
11509	28/04/2011	4	2011	spring	moledo	p_bocagei	male	41.47	na	na	np	1.00	0.00	0.00	1.026134	3.314698	3.332669	-0.248191	1.208281	-3.243400
11511	28/04/2011	4	2011	spring	moledo	p_bocagei	male	59.72	na	na	p	1.00	16.80	2.82	1.026134	3.314698	3.332669	-0.248191	1.208281	-3.243400
11512	28/04/2011	4	2011	spring	moledo	p_lusitanicus	female	52.62	na	na	np	1.00	0.00	0.00	1.026134	3.314698	3.332669	-0.248191	1.208281	-3.243400
11515	28/04/2011	4	2011	spring	moledo	p_lusitanicus	male	55.88	na	na	p	1.00	16.80	2.82	1.026134	3.314698	3.332669	-0.248191	1.208281	-3.243400
11516	28/04/2011	4	2011	spring	moledo	p_bocagei	male	58.75	na	na	p	1.00	47.90	3.87	1.026134	3.314698	3.332669	-0.248191	1.208281	-3.243400
11517	28/04/2011	4	2011	spring	moledo	p_bocagei	male	57.07	na	na	p	1.00	14.40	2.67	1.026134	3.314698	3.332669	-0.248191	1.208281	-3.243400
11518	28/04/2011	4	2011	spring	moledo	p_bocagei	male	58.35	na	na	p	1.00	4.10	1.41	1.026134	3.314698	3.332669	-0.248191	1.208281	-3.243400
11519	28/04/2011	4	2011	spring	moledo	p_bocagei	male	60.37	na	na	p	1.00	34.80	3.55	1.026134	3.314698	3.332669	-0.248191	1.208281	-3.243400
11520	28/04/2011	4	2011	spring	moledo	p_bocagei	male	57.74	na	na	p	1.00	10.20	2.32	1.026134	3.314698	3.332669	-0.248191	1.208281	-3.243400
11521	28/04/2011	4	2011	spring	moledo	p_bocagei	female	58.58	na	na	p	1.00	13.50	2.60	1.026134	3.314698	3.332669	-0.248191	1.208281	-3.243400
11524	28/04/2011	4	2011	spring	moledo	p_lusitanicus	male	43.76	na	na	np	1.00	0.00	0.00	1.026134	3.314698	3.332669	-0.248191	1.208281	-3.243400
11525	28/04/2011	4	2011	spring	moledo	p_bocagei	male	49.95	na	na	np	1.00	0.00	0.00	1.026134	3.314698	3.332669	-0.248191	1.208281	-3.243400
11526	28/04/2011	4	2011	spring	moledo	p_bocagei	female	60.34	na	na	p	1.00	37.00	3.61	1.026134	3.314698	3.332669	-0.248191	1.208281	-3.243400
11527	28/04/2011	4	2011	spring	moledo	p_lusitanicus	female	55.53	na	na	p	1.00	9.20	2.22	1.026134	3.314698	3.332669	-0.248191	1.208281	-3.243400
11528	28/04/2011	4	2011	spring	moledo	p_lusitanicus	female	53.57	na	na	p	1.00	10.70	2.37	1.026134	3.314698	3.332669	-0.248191	1.208281	-3.243400
11529	28/04/2011	4	2011	spring	moledo	p_lusitanicus	male	54.91	na	na	p	1.00	4.70	1.55	1.026134	3.314698	3.332669	-0.248191	1.208281	-3.243400
11530	28/04/2011	4	2011	spring	moledo	p_bocagei	male	55.36	na	na	p	1.00	18.70	2.93	1.026134	3.314698	3.332669	-0.248191	1.208281	-3.243400
11531	28/04/2011	4	2011	spring	moledo	p_bocagei	male	57.39	na	na	p	1.00	9.60	2.26	1.026134	3.314698	3.332669	-0.248191	1.208281	-3.243400
11534	28/04/2011	4	2011	spring	moledo	p_lusitanicus	male	54.01	na	na	p	1.00	46.10	3.83	1.026134	3.314698	3.332669	-0.248191	1.208281	-3.243400
11535	28/04/2011	4	2011	spring	moledo	p_bocagei	male	51.83	na	na	np	1.00	0.00	0.00	1.026134	3.314698	3.332669	-0.248191	1.208281	-3.243400
11536	28/04/2011	4	2011	spring	moledo	p_bocagei	male	46.95	na	na	p	1.00	15.60	2.75	1.026134	3.314698	3.332669	-0.248191	1.208281	-3.243400
11537	28/04/2011	4	2011	spring	moledo	p_bocagei	female	62.34	na	na	p	1.00	22.20	3.10	1.026134	3.314698	3.332669	-0.248191	1.208281	-3.243400
11538	28/04/2011	4	2011	spring	moledo	p_bocagei	female	59.64	na	na	p	1.00	21.10	3.05	1.026134	3.314698	3.332669	-0.248191	1.208281	-3.243400
11540	28/04/2011	4	2011	spring	moledo	p_bocagei	female	57.68	na	na	np	1.00	0.00	0.00	1.026134	3.314698	3.332669	-0.248191	1.208281	-3.243400
11541	28/04/2011	4	2011	spring	moledo	p_bocagei	female	56.17	na	na	p	1.00	28.50	3.35	1.026134	3.314698	3.332669	-0.248191	1.208281	-3.243400
11542	28/04/2011	4	2011	spring	moledo	p_bocagei	male	56.20	na	na	p	1.00	54.10	3.99	1.026134	3.314698	3.332669	-0.248191	1.208281	-3.243400
11543	28/04/2011	4	2011	spring	moledo	p_bocagei	male	55.23	na	na	p	1.00	2.00	0.71	1.026134	3.314698	3.332669	-0.248191	1.208281	-3.243400
11544	28/04/2011	4	2011	spring	moledo	p_lusitanicus	female	54.26	na	na	p	1.00	34.80	3.55	1.026134	3.314698	3.332669	-0.248191	1.208281	-3.243400
11545	28/04/2011	4	2011	spring	moledo	p_lusitanicus	female	52.18	na	na	p	1.00	21.80	3.08	1.026134	3.314698	3.332669	-0.248191	1.208281	-3.243400
11546	28/04/2011	4	2011	spring	moledo	p_bocagei	female	50.32	na	na	np	1.00	0.00	0.00	1.026134	3.314698	3.332669	-0.248191	1.208281	-3.243400
11547	28/04/2011	4	2011	spring	moledo	p_bocagei	male	45.72	na	na	np	1.00	0.00	0.00	1.026134	3.314698	3.332669	-0.248191	1.208281	-3.243400
11548	28/04/2011	4	2011	spring	moledo	p_bocagei	female	57.12	na	na	p	1.00	16.80	2.82	1.026134	3.314698	3.332669	-0.248191	1.208281	-3.243400
11549	28/04/2011	4	2011	spring	moledo	p_lusitanicus	male	58.22	na	na	p	1.00	23.80	3.17	1.026134	3.314698	3.332669	-0.248191	1.208281	-3.243400
11552	28/04/2011	4	2011	spring	moledo	p_bocagei	female	52.95	na	na	p	1.00	79.80	4.38	1.026134	3.314698	3.332669	-0.248191	1.208281	-3.243400
11553	28/04/2011	4	2011	spring	moledo	p_bocagei	female	56.48	na	na	p	1.00	13.50	2.60	1.026134	3.314698	3.332669	-0.248191	1.208281	-3.243400
11554	28/04/2011	4	2011	spring	moledo	p_lusitanicus	male	44.08	na	na	p	1.00	9.00	2.20	1.026134	3.314698	3.332669	-0.248191	1.208281	-3.243400
11555	28/04/2011	4	2011	spring	moledo	p_lusitanicus	female	44.31	na	na	np	1.00	0.00	0.00	1.026134	3.314698	3.332669	-0.248191	1.208281	-3.243400
11556	28/04/2011	4	2011	spring	moledo	p_lusitanicus	female	55.70	na	na	p	1.00	15.80	2.76	1.026134	3.314698	3.332669	-0.248191	1.208281	-3.243400
11557	28/04/2011	4	2011	spring	moledo	p_bocagei	female	52.58	na	na	p	1.00	17.80	2.88	1.026134	3.314698	3.332669	-0.248191	1.208281	-3.243400
11558	28/04/2011	4	2011	spring	moledo	p_bocagei	female	50.37	na	na	np	1.00	0.00	0.00	1.026134	3.314698	3.332669	-0.248191	1.208281	-3.243400
11559	28/04/2011	4	2011	spring	moledo	p_bocagei	female	52.39	na	na	np	1.00	0.00	0.00	1.026134	3.314698	3.332669	-0.248191	1.208281	-3.243400
11560	28/04/2011	4	2011	spring	moledo	p_lusitanicus	female	48.60	na	na	p	1.00	40.90	3.71	1.026134	3.314698	3.332669	-0.248191	1.208281	-3.243400
11562	28/04/2011	4	2011	spring	moledo	p_lusitanicus	male	48.46	na	na	p	1.00	23.60	3.16	1.026134	3.314698	3.332669	-0.248191	1.208281	-3.243400
11563	28/04/2011	4	2011	spring	moledo	p_lusitanicus	male	48.67	na	na	p	1.00	10.40	2.34	1.026134	3.314698	3.332669	-0.248191	1.208281	-3.243400
11564	28/04/2011	4	2011	spring	moledo	p_lusitanicus	female	40.65	na	na	np	1.00	0.00	0.00	1.026134	3.314698	3.332669	-0.248191	1.208281	-3.243400
11565	28/04/2011	4	2011	spring	moledo	p_lusitanicus	female	38.29	na	na	np	1.00	0.00	0.00	1.026134	3.314698	3.332669	-0.248191	1.208281	-3.243400
11567	28/04/2011	4	2011	spring	moledo	p_bocagei	male	48.52	na	na	p	1.00	7.30	1.99	1.026134	3.314698	3.332669	-0.248191	1.208281	-3.243400
11570	28/04/2011	4	2011	spring	moledo	p_bocagei	male	43.85	na	na	p	1.00	14.40	2.67	1.026134	3.314698	3.332669	-0.248191	1.208281	-3.243400
11571	28/04/2011	4	2011	spring	moledo	p_bocagei	male	46.90	na	na	p	1.00	9.40	2.24	1.026134	3.314698	3.332669	-0.248191	1.208281	-3.243400
11572	28/04/2011	4	2011	spring	moledo	p_bocagei	female	43.32	na	na	p	1.00	11.10	2.41	1.026134	3.314698	3.332669	-0.248191	1.208281	-3.243400
11573	28/04/2011	4	2011	spring	moledo	p_bocagei	male	47.75	na	na	np	1.00	0.00	0.00	1.026134	3.314698	3.332669	-0.248191	1.208281	-3.243400
11577	28/04/2011	4	2011	spring	moledo	p_bocagei	female	48.92	na	na	p	1.00	83.90	4.43	1.026134	3.314698	3.332669	-0.248191	1.208281	-3.243400
11583	28/04/2011	4	2011	spring	moledo	p_bocagei	female	39.57	na	na	p	1.00	20.10	3.00	1.026134	3.314698	3.332669	-0.248191	1.208281	-3.243400
11594	28/04/2011	4	2011	spring	moledo	p_bocagei	female	38.65	na	na	np	1.00	0.00	0.00	1.026134	3.314698	3.332669	-0.248191	1.208281	-3.243400
11643	28/07/2011	7	2011	summer	moledo	p_bocagei	male	26.00	original	na	np	1.00	0.00	0.00	2.082572	-1.518616	-4.067842	0.608930	1.441774	0.415742
11644	28/07/2011	7	2011	summer	moledo	p_lusitanicus	male	55.00	regenerated	4.00	p	1.00	16.40	2.80	2.082572	-1.518616	-4.067842	0.608930	1.441774	0.415742
11645	28/07/2011	7	2011	summer	moledo	p_lusitanicus	male	55.00	regenerated	3.20	p	1.00	7.50	2.02	2.082572	-1.518616	-4.067842	0.608930	1.441774	0.415742
11646	28/07/2011	7	2011	summer	moledo	p_bocagei	male	56.00	regenerated	6.00	p	1.00	6.10	1.81	2.082572	-1.518616	-4.067842	0.608930	1.441774	0.415742
11647	28/07/2011	7	2011	summer	moledo	p_lusitanicus	male	57.00	regenerated	17.30	p	1.00	38.90	3.66	2.082572	-1.518616	-4.067842	0.608930	1.441774	0.415742
11648	28/07/2011	7	2011	summer	moledo	p_lusitanicus	female	31.00	original	0.00	np	1.00	0.00	0.00	2.082572	-1.518616	-4.067842	0.608930	1.441774	0.415742
11649	28/07/2011	7	2011	summer	moledo	p_bocagei	male	49.00	regenerated	0.00	np	1.00	0.00	0.00	2.082572	-1.518616	-4.067842	0.608930	1.441774	0.415742
11650	28/07/2011	7	2011	summer	moledo	p_lusitanicus	male	52.00	regenerated	8.80	p	1.00	13.30	2.59	2.082572	-1.518616	-4.067842	0.608930	1.441774	0.415742
12132	28/07/2011	7	2011	summer	moledo	p_bocagei	male	47.00	regenerated	3.40	p	1.00	9.20	2.22	2.082572	-1.518616	-4.067842	0.608930	1.441774	0.415742
12133	28/07/2011	7	2011	summer	moledo	p_bocagei	female	55.00	regenerated	2.60	p	1.00	14.70	2.69	2.082572	-1.518616	-4.067842	0.608930	1.441774	0.415742
12134	28/07/2011	7	2011	summer	moledo	p_bocagei	male	56.00	regenerated	21.80	p	1.00	42.90	3.76	2.082572	-1.518616	-4.067842	0.608930	1.441774	0.415742
12135	28/07/2011	7	2011	summer	moledo	p_bocagei	female	42.00	regenerated	0.80	p	1.00	15.00	2.71	2.082572	-1.518616	-4.067842	0.608930	1.441774	0.415742
12136	28/07/2011	7	2011	summer	moledo	p_bocagei	male	52.00	regenerated	0.00	np	1.00	0.00	0.00	2.082572	-1.518616	-4.067842	0.608930	1.441774	0.415742
12137	28/07/2011	7	2011	summer	moledo	p_lusitanicus	male	47.00	regenerated	2.30	p	1.00	25.80	3.25	2.082572	-1.518616	-4.067842	0.608930	1.441774	0.415742
12138	28/07/2011	7	2011	summer	moledo	p_lusitanicus	female	31.00	original	0.00	np	1.00	0.00	0.00	2.082572	-1.518616	-4.067842	0.608930	1.441774	0.415742
12139	28/07/2011	7	2011	summer	moledo	p_lusitanicus	male	50.00	original	27.80	p	1.00	35.90	3.58	2.082572	-1.518616	-4.067842	0.608930	1.441774	0.415742
12140	28/07/2011	7	2011	summer	moledo	p_bocagei	female	53.00	original	na	p	1.00	20.10	3.00	2.082572	-1.518616	-4.067842	0.608930	1.441774	0.415742
12141	28/07/2011	7	2011	summer	moledo	p_bocagei	male	49.00	regenerated	1.90	p	1.00	13.10	2.57	2.082572	-1.518616	-4.067842	0.608930	1.441774	0.415742
12142	28/07/2011	7	2011	summer	moledo	p_bocagei	male	60.00	regenerated	1.80	p	1.00	6.30	1.84	2.082572	-1.518616	-4.067842	0.608930	1.441774	0.415742
12143	28/07/2011	7	2011	summer	moledo	p_bocagei	female	51.00	regenerated	4.60	p	1.00	9.40	2.24	2.082572	-1.518616	-4.067842	0.608930	1.441774	0.415742
12144	28/07/2011	7	2011	summer	moledo	p_lusitanicus	male	46.00	regenerated	8.00	p	1.00	18.20	2.90	2.082572	-1.518616	-4.067842	0.608930	1.441774	0.415742
12145	28/07/2011	7	2011	summer	moledo	p_lusitanicus	male	49.00	regenerated	0.00	np	1.00	0.00	0.00	2.082572	-1.518616	-4.067842	0.608930	1.441774	0.415742
12146	28/07/2011	7	2011	summer	moledo	p_bocagei	male	52.00	regenerated	0.00	np	1.00	0.00	0.00	2.082572	-1.518616	-4.067842	0.608930	1.441774	0.415742
12147	28/07/2011	7	2011	summer	moledo	p_bocagei	female	58.00	regenerated	6.50	p	1.00	19.70	2.98	2.082572	-1.518616	-4.067842	0.608930	1.441774	0.415742
12148	28/07/2011	7	2011	summer	moledo	p_bocagei	female	49.00	regenerated	0.00	np	1.00	0.00	0.00	2.082572	-1.518616	-4.067842	0.608930	1.441774	0.415742
12149	28/07/2011	7	2011	summer	moledo	p_lusitanicus	male	51.00	regenerated	0.00	np	1.00	0.00	0.00	2.082572	-1.518616	-4.067842	0.608930	1.441774	0.415742
12150	28/07/2011	7	2011	summer	moledo	p_bocagei	female	57.00	original	1.00	p	1.00	14.20	2.65	2.082572	-1.518616	-4.067842	0.608930	1.441774	0.415742
12151	28/07/2011	7	2011	summer	moledo	p_lusitanicus	female	45.00	regenerated	1.20	p	1.00	2.70	1.00	2.082572	-1.518616	-4.067842	0.608930	1.441774	0.415742
12152	28/07/2011	7	2011	summer	moledo	p_bocagei	female	56.00	original	2.90	p	1.00	8.50	2.14	2.082572	-1.518616	-4.067842	0.608930	1.441774	0.415742
12153	28/07/2011	7	2011	summer	moledo	p_lusitanicus	female	55.00	regenerated	3.50	p	1.00	18.90	2.94	2.082572	-1.518616	-4.067842	0.608930	1.441774	0.415742
12154	28/07/2011	7	2011	summer	moledo	p_bocagei	male	59.00	original	0.00	np	1.00	0.00	0.00	2.082572	-1.518616	-4.067842	0.608930	1.441774	0.415742
13295	10/10/2011	10	2011	autumn	moledo	p_bocagei	female	37.00	original	na	np	1.00	0.00	0.00	2.296096	-4.844525	3.409030	0.566899	1.139820	0.837963
13298	10/10/2011	10	2011	autumn	moledo	p_bocagei	female	41.00	original	na	np	1.00	0.00	0.00	2.296096	-4.844525	3.409030	0.566899	1.139820	0.837963
13304	10/10/2011	10	2011	autumn	moledo	p_bocagei	female	46.00	original	na	np	1.00	0.00	0.00	2.296096	-4.844525	3.409030	0.566899	1.139820	0.837963
13305	10/10/2011	10	2011	autumn	moledo	p_bocagei	female	39.00	original	na	np	1.00	0.00	0.00	2.296096	-4.844525	3.409030	0.566899	1.139820	0.837963
13306	10/10/2011	10	2011	autumn	moledo	p_bocagei	female	41.00	original	na	np	1.00	0.00	0.00	2.296096	-4.844525	3.409030	0.566899	1.139820	0.837963
13307	10/10/2011	10	2011	autumn	moledo	p_bocagei	female	40.00	original	na	np	1.00	0.00	0.00	2.296096	-4.844525	3.409030	0.566899	1.139820	0.837963
13308	10/10/2011	10	2011	autumn	moledo	p_bocagei	female	34.00	original	na	np	1.00	0.00	0.00	2.296096	-4.844525	3.409030	0.566899	1.139820	0.837963
13310	10/10/2011	10	2011	autumn	moledo	p_bocagei	female	36.00	original	na	np	1.00	0.00	0.00	2.296096	-4.844525	3.409030	0.566899	1.139820	0.837963
13311	10/10/2011	10	2011	autumn	moledo	p_bocagei	female	51.00	original	na	p	1.00	24.30	3.19	2.296096	-4.844525	3.409030	0.566899	1.139820	0.837963
13313	10/10/2011	10	2011	autumn	moledo	p_bocagei	female	38.00	original	na	p	1.00	7.00	1.95	2.296096	-4.844525	3.409030	0.566899	1.139820	0.837963
13314	10/10/2011	10	2011	autumn	moledo	p_bocagei	female	38.00	original	na	np	1.00	0.00	0.00	2.296096	-4.844525	3.409030	0.566899	1.139820	0.837963
13316	10/10/2011	10	2011	autumn	moledo	p_bocagei	female	35.00	original	na	np	1.00	0.00	0.00	2.296096	-4.844525	3.409030	0.566899	1.139820	0.837963
13317	10/10/2011	10	2011	autumn	moledo	p_bocagei	female	40.00	original	na	p	1.00	3.60	1.29	2.296096	-4.844525	3.409030	0.566899	1.139820	0.837963
13318	10/10/2011	10	2011	autumn	moledo	p_bocagei	female	35.00	original	na	np	1.00	0.00	0.00	2.296096	-4.844525	3.409030	0.566899	1.139820	0.837963
13319	10/10/2011	10	2011	autumn	moledo	p_bocagei	female	32.00	original	na	np	1.00	0.00	0.00	2.296096	-4.844525	3.409030	0.566899	1.139820	0.837963
13320	10/10/2011	10	2011	autumn	moledo	p_bocagei	female	38.00	original	na	np	1.00	0.00	0.00	2.296096	-4.844525	3.409030	0.566899	1.139820	0.837963
13322	10/10/2011	10	2011	autumn	moledo	p_bocagei	female	38.00	original	na	p	1.00	5.60	1.72	2.296096	-4.844525	3.409030	0.566899	1.139820	0.837963
13323	10/10/2011	10	2011	autumn	moledo	p_bocagei	female	35.00	original	na	np	1.00	0.00	0.00	2.296096	-4.844525	3.409030	0.566899	1.139820	0.837963
13324	10/10/2011	10	2011	autumn	moledo	p_bocagei	female	35.00	original	na	np	1.00	0.00	0.00	2.296096	-4.844525	3.409030	0.566899	1.139820	0.837963
13326	10/10/2011	10	2011	autumn	moledo	p_bocagei	female	45.00	original	na	np	1.00	0.00	0.00	2.296096	-4.844525	3.409030	0.566899	1.139820	0.837963
13327	10/10/2011	10	2011	autumn	moledo	p_bocagei	female	41.00	original	na	np	1.00	0.00	0.00	2.296096	-4.844525	3.409030	0.566899	1.139820	0.837963
13329	10/10/2011	10	2011	autumn	moledo	p_bocagei	female	38.00	original	na	p	1.00	33.10	3.50	2.296096	-4.844525	3.409030	0.566899	1.139820	0.837963
13330	10/10/2011	10	2011	autumn	moledo	p_bocagei	female	35.00	original	na	p	1.00	3.10	1.12	2.296096	-4.844525	3.409030	0.566899	1.139820	0.837963
13331	10/10/2011	10	2011	autumn	moledo	p_bocagei	female	36.00	original	na	np	1.00	0.00	0.00	2.296096	-4.844525	3.409030	0.566899	1.139820	0.837963
13332	10/10/2011	10	2011	autumn	moledo	p_lusitanicus	male	55.06	original	na	p	1.00	28.80	3.36	2.296096	-4.844525	3.409030	0.566899	1.139820	0.837963
13333	10/10/2011	10	2011	autumn	moledo	p_lusitanicus	male	53.75	original	na	p	1.00	8.00	2.08	2.296096	-4.844525	3.409030	0.566899	1.139820	0.837963
13334	10/10/2011	10	2011	autumn	moledo	p_lusitanicus	male	36.21	original	na	np	1.00	0.00	0.00	2.296096	-4.844525	3.409030	0.566899	1.139820	0.837963
13335	10/10/2011	10	2011	autumn	moledo	p_lusitanicus	male	35.00	original	na	p	1.00	15.00	2.71	2.296096	-4.844525	3.409030	0.566899	1.139820	0.837963
13336	10/10/2011	10	2011	autumn	moledo	p_lusitanicus	male	40.62	original	na	np	1.00	0.00	0.00	2.296096	-4.844525	3.409030	0.566899	1.139820	0.837963
13337	10/10/2011	10	2011	autumn	moledo	p_lusitanicus	male	53.62	original	na	p	1.00	18.00	2.89	2.296096	-4.844525	3.409030	0.566899	1.139820	0.837963
13338	10/10/2011	10	2011	autumn	moledo	p_lusitanicus	male	39.78	original	na	np	1.00	0.00	0.00	2.296096	-4.844525	3.409030	0.566899	1.139820	0.837963
13339	10/10/2011	10	2011	autumn	moledo	p_lusitanicus	male	55.91	original	na	p	1.00	35.90	3.58	2.296096	-4.844525	3.409030	0.566899	1.139820	0.837963
13340	10/10/2011	10	2011	autumn	moledo	p_lusitanicus	male	55.66	original	na	p	1.00	39.30	3.67	2.296096	-4.844525	3.409030	0.566899	1.139820	0.837963
13341	10/10/2011	10	2011	autumn	moledo	p_lusitanicus	male	39.71	original	na	p	1.00	6.40	1.86	2.296096	-4.844525	3.409030	0.566899	1.139820	0.837963
13342	10/10/2011	10	2011	autumn	moledo	p_lusitanicus	female	53.86	original	na	p	1.00	37.30	3.62	2.296096	-4.844525	3.409030	0.566899	1.139820	0.837963
13343	10/10/2011	10	2011	autumn	moledo	p_lusitanicus	female	36.47	original	na	np	1.00	0.00	0.00	2.296096	-4.844525	3.409030	0.566899	1.139820	0.837963
13345	10/10/2011	10	2011	autumn	moledo	p_bocagei	male	56.36	original	na	p	1.00	24.30	3.19	2.296096	-4.844525	3.409030	0.566899	1.139820	0.837963
13346	10/10/2011	10	2011	autumn	moledo	p_bocagei	male	40.42	original	na	p	1.00	20.30	3.01	2.296096	-4.844525	3.409030	0.566899	1.139820	0.837963
13347	10/10/2011	10	2011	autumn	moledo	p_bocagei	male	57.64	original	na	p	1.00	10.80	2.38	2.296096	-4.844525	3.409030	0.566899	1.139820	0.837963
13349	10/10/2011	10	2011	autumn	moledo	p_bocagei	male	55.12	original	na	p	1.00	16.00	2.77	2.296096	-4.844525	3.409030	0.566899	1.139820	0.837963
13350	10/10/2011	10	2011	autumn	moledo	p_bocagei	male	56.60	original	na	p	1.00	11.00	2.40	2.296096	-4.844525	3.409030	0.566899	1.139820	0.837963
13658	10/10/2011	10	2011	autumn	moledo	p_bocagei	female	50.90	original	na	p	1.00	18.00	2.89	2.296096	-4.844525	3.409030	0.566899	1.139820	0.837963
13659	10/10/2011	10	2011	autumn	moledo	p_bocagei	female	53.91	original	na	np	1.00	0.00	0.00	2.296096	-4.844525	3.409030	0.566899	1.139820	0.837963
13660	10/10/2011	10	2011	autumn	moledo	p_bocagei	female	49.77	original	na	p	1.00	17.10	2.84	2.296096	-4.844525	3.409030	0.566899	1.139820	0.837963
13661	10/10/2011	10	2011	autumn	moledo	p_bocagei	female	56.66	original	na	np	1.00	0.00	0.00	2.296096	-4.844525	3.409030	0.566899	1.139820	0.837963
13662	10/10/2011	10	2011	autumn	moledo	p_bocagei	female	54.96	original	na	p	1.00	16.60	2.81	2.296096	-4.844525	3.409030	0.566899	1.139820	0.837963
13663	10/10/2011	10	2011	autumn	moledo	p_bocagei	female	51.30	original	na	p	1.00	4.60	1.52	2.296096	-4.844525	3.409030	0.566899	1.139820	0.837963
13664	10/10/2011	10	2011	autumn	moledo	p_bocagei	female	53.29	original	na	p	1.00	27.10	3.30	2.296096	-4.844525	3.409030	0.566899	1.139820	0.837963
13666	10/10/2011	10	2011	autumn	moledo	p_bocagei	female	54.14	original	na	np	1.00	0.00	0.00	2.296096	-4.844525	3.409030	0.566899	1.139820	0.837963
13667	10/10/2011	10	2011	autumn	moledo	p_bocagei	female	53.97	original	na	p	1.00	10.20	2.32	2.296096	-4.844525	3.409030	0.566899	1.139820	0.837963
13668	10/10/2011	10	2011	autumn	moledo	p_bocagei	female	53.03	original	na	np	1.00	0.00	0.00	2.296096	-4.844525	3.409030	0.566899	1.139820	0.837963
13670	10/10/2011	10	2011	autumn	moledo	p_bocagei	female	45.01	original	na	p	1.00	16.10	2.78	2.296096	-4.844525	3.409030	0.566899	1.139820	0.837963
13671	10/10/2011	10	2011	autumn	moledo	p_bocagei	male	55.79	original	na	np	1.00	0.00	0.00	2.296096	-4.844525	3.409030	0.566899	1.139820	0.837963
13672	10/10/2011	10	2011	autumn	moledo	p_bocagei	male	52.79	original	na	p	1.00	32.50	3.48	2.296096	-4.844525	3.409030	0.566899	1.139820	0.837963
13673	10/10/2011	10	2011	autumn	moledo	p_bocagei	male	56.99	original	na	np	1.00	0.00	0.00	2.296096	-4.844525	3.409030	0.566899	1.139820	0.837963
13674	10/10/2011	10	2011	autumn	moledo	p_bocagei	male	55.78	original	na	p	1.00	18.20	2.90	2.296096	-4.844525	3.409030	0.566899	1.139820	0.837963
13675	10/10/2011	10	2011	autumn	moledo	p_bocagei	male	52.02	original	na	p	1.00	50.90	3.93	2.296096	-4.844525	3.409030	0.566899	1.139820	0.837963
13676	10/10/2011	10	2011	autumn	moledo	p_bocagei	male	50.08	original	na	p	1.00	24.00	3.18	2.296096	-4.844525	3.409030	0.566899	1.139820	0.837963
13677	10/10/2011	10	2011	autumn	moledo	p_bocagei	male	48.74	original	na	np	1.00	0.00	0.00	2.296096	-4.844525	3.409030	0.566899	1.139820	0.837963
13679	10/10/2011	10	2011	autumn	moledo	p_bocagei	male	56.78	original	na	np	1.00	0.00	0.00	2.296096	-4.844525	3.409030	0.566899	1.139820	0.837963
13680	10/10/2011	10	2011	autumn	moledo	p_bocagei	male	56.00	original	na	p	1.00	4.90	1.58	2.296096	-4.844525	3.409030	0.566899	1.139820	0.837963
13681	10/10/2011	10	2011	autumn	moledo	p_bocagei	male	46.88	original	na	p	1.00	3.20	1.16	2.296096	-4.844525	3.409030	0.566899	1.139820	0.837963
13682	10/10/2011	10	2011	autumn	moledo	p_bocagei	male	46.33	original	na	p	1.00	32.10	3.47	2.296096	-4.844525	3.409030	0.566899	1.139820	0.837963
13683	10/10/2011	10	2011	autumn	moledo	p_bocagei	male	53.36	original	na	p	1.00	9.50	2.25	2.296096	-4.844525	3.409030	0.566899	1.139820	0.837963
13684	10/10/2011	10	2011	autumn	moledo	p_bocagei	male	60.61	original	na	p	1.00	8.00	2.08	2.296096	-4.844525	3.409030	0.566899	1.139820	0.837963
13685	10/10/2011	10	2011	autumn	moledo	p_bocagei	male	57.15	original	na	p	1.00	5.50	1.70	2.296096	-4.844525	3.409030	0.566899	1.139820	0.837963
13687	10/10/2011	10	2011	autumn	moledo	p_lusitanicus	male	57.21	original	na	p	1.00	10.00	2.30	2.296096	-4.844525	3.409030	0.566899	1.139820	0.837963
13688	10/10/2011	10	2011	autumn	moledo	p_lusitanicus	male	56.38	original	na	p	1.00	6.30	1.84	2.296096	-4.844525	3.409030	0.566899	1.139820	0.837963
13689	10/10/2011	10	2011	autumn	moledo	p_lusitanicus	male	54.65	original	na	p	1.00	20.70	3.03	2.296096	-4.844525	3.409030	0.566899	1.139820	0.837963
13690	10/10/2011	10	2011	autumn	moledo	p_lusitanicus	male	54.85	original	na	p	1.00	11.10	2.41	2.296096	-4.844525	3.409030	0.566899	1.139820	0.837963
13691	10/10/2011	10	2011	autumn	moledo	p_lusitanicus	male	53.45	original	na	np	1.00	0.00	0.00	2.296096	-4.844525	3.409030	0.566899	1.139820	0.837963
13692	10/10/2011	10	2011	autumn	moledo	p_lusitanicus	male	54.29	original	na	p	1.00	11.80	2.47	2.296096	-4.844525	3.409030	0.566899	1.139820	0.837963
13693	10/10/2011	10	2011	autumn	moledo	p_lusitanicus	male	43.81	original	na	p	1.00	19.10	2.95	2.296096	-4.844525	3.409030	0.566899	1.139820	0.837963
13694	10/10/2011	10	2011	autumn	moledo	p_lusitanicus	male	55.72	original	na	np	1.00	0.00	0.00	2.296096	-4.844525	3.409030	0.566899	1.139820	0.837963
13695	10/10/2011	10	2011	autumn	moledo	p_lusitanicus	male	63.11	original	na	p	1.00	15.50	2.74	2.296096	-4.844525	3.409030	0.566899	1.139820	0.837963
13696	10/10/2011	10	2011	autumn	moledo	p_lusitanicus	male	52.96	original	na	p	1.00	22.90	3.13	2.296096	-4.844525	3.409030	0.566899	1.139820	0.837963
13697	10/10/2011	10	2011	autumn	moledo	p_lusitanicus	male	51.12	original	na	p	1.00	23.10	3.14	2.296096	-4.844525	3.409030	0.566899	1.139820	0.837963
13699	10/10/2011	10	2011	autumn	moledo	p_lusitanicus	male	60.64	original	na	p	1.00	9.20	2.22	2.296096	-4.844525	3.409030	0.566899	1.139820	0.837963
13700	10/10/2011	10	2011	autumn	moledo	p_lusitanicus	male	56.35	original	na	p	1.00	32.50	3.48	2.296096	-4.844525	3.409030	0.566899	1.139820	0.837963
13701	10/10/2011	10	2011	autumn	moledo	p_lusitanicus	male	52.95	original	na	p	1.00	15.60	2.75	2.296096	-4.844525	3.409030	0.566899	1.139820	0.837963
13702	10/10/2011	10	2011	autumn	moledo	p_lusitanicus	male	48.97	original	na	np	1.00	0.00	0.00	2.296096	-4.844525	3.409030	0.566899	1.139820	0.837963
13703	10/10/2011	10	2011	autumn	moledo	p_lusitanicus	male	51.05	original	na	p	1.00	24.30	3.19	2.296096	-4.844525	3.409030	0.566899	1.139820	0.837963
13704	10/10/2011	10	2011	autumn	moledo	p_lusitanicus	female	48.77	original	na	p	1.00	7.70	2.04	2.296096	-4.844525	3.409030	0.566899	1.139820	0.837963
13705	10/10/2011	10	2011	autumn	moledo	p_lusitanicus	female	52.50	original	na	p	1.00	28.80	3.36	2.296096	-4.844525	3.409030	0.566899	1.139820	0.837963
13706	10/10/2011	10	2011	autumn	moledo	p_lusitanicus	female	45.90	original	na	p	1.00	32.10	3.47	2.296096	-4.844525	3.409030	0.566899	1.139820	0.837963
13707	10/10/2011	10	2011	autumn	moledo	p_lusitanicus	female	47.71	original	na	np	1.00	0.00	0.00	2.296096	-4.844525	3.409030	0.566899	1.139820	0.837963
13709	10/10/2011	10	2011	autumn	moledo	p_lusitanicus	female	41.70	original	0.00	np	1.00	0.00	0.00	2.296096	-4.844525	3.409030	0.566899	1.139820	0.837963
13711	10/10/2011	10	2011	autumn	moledo	p_lusitanicus	female	51.00	original	na	np	1.00	0.00	0.00	2.296096	-4.844525	3.409030	0.566899	1.139820	0.837963
13713	10/10/2011	10	2011	autumn	moledo	p_lusitanicus	female	49.88	original	0.00	np	1.00	0.00	0.00	2.296096	-4.844525	3.409030	0.566899	1.139820	0.837963
13714	10/10/2011	10	2011	autumn	moledo	p_lusitanicus	female	48.87	original	13.20	p	1.00	3.30	1.18	2.296096	-4.844525	3.409030	0.566899	1.139820	0.837963
14112	10/10/2011	10	2011	autumn	moledo	p_bocagei	male	58.78	original	na	p	1.00	37.00	3.61	2.296096	-4.844525	3.409030	0.566899	1.139820	0.837963
14113	10/10/2011	10	2011	autumn	moledo	p_bocagei	male	56.31	original	na	np	1.00	0.00	0.00	2.296096	-4.844525	3.409030	0.566899	1.139820	0.837963
14114	10/10/2011	10	2011	autumn	moledo	p_bocagei	male	43.22	original	na	np	1.00	0.00	0.00	2.296096	-4.844525	3.409030	0.566899	1.139820	0.837963
14115	10/10/2011	10	2011	autumn	moledo	p_bocagei	male	40.21	original	na	np	1.00	0.00	0.00	2.296096	-4.844525	3.409030	0.566899	1.139820	0.837963
14116	10/10/2011	10	2011	autumn	moledo	p_bocagei	male	40.14	original	na	p	1.00	1.60	0.48	2.296096	-4.844525	3.409030	0.566899	1.139820	0.837963
14117	10/10/2011	10	2011	autumn	moledo	p_bocagei	male	40.71	original	na	np	1.00	0.00	0.00	2.296096	-4.844525	3.409030	0.566899	1.139820	0.837963
14118	10/10/2011	10	2011	autumn	moledo	p_bocagei	male	40.69	original	na	np	1.00	0.00	0.00	2.296096	-4.844525	3.409030	0.566899	1.139820	0.837963
14119	10/10/2011	10	2011	autumn	moledo	p_bocagei	female	50.11	original	na	np	1.00	0.00	0.00	2.296096	-4.844525	3.409030	0.566899	1.139820	0.837963
14120	10/10/2011	10	2011	autumn	moledo	p_bocagei	male	49.96	original	na	p	1.00	5.30	1.66	2.296096	-4.844525	3.409030	0.566899	1.139820	0.837963
14123	10/10/2011	10	2011	autumn	moledo	p_bocagei	male	42.19	original	na	np	1.00	0.00	0.00	2.296096	-4.844525	3.409030	0.566899	1.139820	0.837963
14124	10/10/2011	10	2011	autumn	moledo	p_bocagei	male	46.33	original	na	np	1.00	0.00	0.00	2.296096	-4.844525	3.409030	0.566899	1.139820	0.837963
14125	10/10/2011	10	2011	autumn	moledo	p_bocagei	male	51.72	original	na	p	1.00	13.60	2.61	2.296096	-4.844525	3.409030	0.566899	1.139820	0.837963
14127	10/10/2011	10	2011	autumn	moledo	p_bocagei	male	54.88	original	na	p	1.00	26.30	3.27	2.296096	-4.844525	3.409030	0.566899	1.139820	0.837963
14128	10/10/2011	10	2011	autumn	moledo	p_bocagei	male	54.67	original	na	p	1.00	14.70	2.69	2.296096	-4.844525	3.409030	0.566899	1.139820	0.837963
14129	10/10/2011	10	2011	autumn	moledo	p_bocagei	male	54.11	original	na	p	1.00	10.90	2.39	2.296096	-4.844525	3.409030	0.566899	1.139820	0.837963
14130	10/10/2011	10	2011	autumn	moledo	p_bocagei	male	56.14	original	na	p	1.00	14.60	2.68	2.296096	-4.844525	3.409030	0.566899	1.139820	0.837963
14131	10/10/2011	10	2011	autumn	moledo	p_bocagei	male	59.27	original	na	p	1.00	31.20	3.44	2.296096	-4.844525	3.409030	0.566899	1.139820	0.837963
14132	10/10/2011	10	2011	autumn	moledo	p_bocagei	male	45.68	original	na	np	1.00	0.00	0.00	2.296096	-4.844525	3.409030	0.566899	1.139820	0.837963
14133	10/10/2011	10	2011	autumn	moledo	p_bocagei	male	43.09	original	na	p	1.00	11.70	2.46	2.296096	-4.844525	3.409030	0.566899	1.139820	0.837963
14134	10/10/2011	10	2011	autumn	moledo	p_bocagei	male	44.62	original	na	np	1.00	0.00	0.00	2.296096	-4.844525	3.409030	0.566899	1.139820	0.837963
14135	10/10/2011	10	2011	autumn	moledo	p_bocagei	male	58.33	original	na	p	1.00	11.60	2.45	2.296096	-4.844525	3.409030	0.566899	1.139820	0.837963
14136	10/10/2011	10	2011	autumn	moledo	p_bocagei	male	53.06	original	na	p	1.00	14.40	2.67	2.296096	-4.844525	3.409030	0.566899	1.139820	0.837963
14137	10/10/2011	10	2011	autumn	moledo	p_bocagei	male	54.78	original	na	p	1.00	10.00	2.30	2.296096	-4.844525	3.409030	0.566899	1.139820	0.837963
14138	10/10/2011	10	2011	autumn	moledo	p_bocagei	female	50.20	original	na	p	1.00	14.20	2.65	2.296096	-4.844525	3.409030	0.566899	1.139820	0.837963
14139	10/10/2011	10	2011	autumn	moledo	p_bocagei	female	51.06	original	na	p	1.00	24.30	3.19	2.296096	-4.844525	3.409030	0.566899	1.139820	0.837963
14140	10/10/2011	10	2011	autumn	moledo	p_bocagei	female	50.63	original	na	p	1.00	6.60	1.89	2.296096	-4.844525	3.409030	0.566899	1.139820	0.837963
15657	19/07/2012	7	2012	summer	moledo	p_lusitanicus	male	55.00	regenerated	na	p	1.00	11.90	2.48	2.273058	-2.534850	-2.408406	-2.728282	-0.017873	-1.041258
15658	19/07/2012	7	2012	summer	moledo	p_bocagei	male	49.00	original	na	np	1.00	0.00	0.00	2.273058	-2.534850	-2.408406	-2.728282	-0.017873	-1.041258
15659	19/07/2012	7	2012	summer	moledo	p_bocagei	male	57.00	regenerated	na	p	1.00	21.30	3.06	2.273058	-2.534850	-2.408406	-2.728282	-0.017873	-1.041258
15660	19/07/2012	7	2012	summer	moledo	p_bocagei	female	50.00	regenerated	na	np	1.00	0.00	0.00	2.273058	-2.534850	-2.408406	-2.728282	-0.017873	-1.041258
15661	19/07/2012	7	2012	summer	moledo	p_bocagei	male	61.00	regenerated	na	p	1.00	27.90	3.33	2.273058	-2.534850	-2.408406	-2.728282	-0.017873	-1.041258
15662	19/07/2012	7	2012	summer	moledo	p_bocagei	male	50.00	regenerated	na	p	1.00	16.00	2.77	2.273058	-2.534850	-2.408406	-2.728282	-0.017873	-1.041258
15663	19/07/2012	7	2012	summer	moledo	p_lusitanicus	male	56.00	regenerated	na	p	1.00	8.10	2.09	2.273058	-2.534850	-2.408406	-2.728282	-0.017873	-1.041258
15664	19/07/2012	7	2012	summer	moledo	p_bocagei	male	52.00	regenerated	na	np	1.00	0.00	0.00	2.273058	-2.534850	-2.408406	-2.728282	-0.017873	-1.041258
15665	19/07/2012	7	2012	summer	moledo	p_bocagei	female	51.00	regenerated	na	p	1.00	58.60	4.07	2.273058	-2.534850	-2.408406	-2.728282	-0.017873	-1.041258
15666	19/07/2012	7	2012	summer	moledo	p_lusitanicus	female	50.00	regenerated	na	p	1.00	87.40	4.47	2.273058	-2.534850	-2.408406	-2.728282	-0.017873	-1.041258
15667	19/07/2012	7	2012	summer	moledo	p_bocagei	male	54.00	regenerated	na	p	1.00	5.60	1.72	2.273058	-2.534850	-2.408406	-2.728282	-0.017873	-1.041258
15668	19/07/2012	7	2012	summer	moledo	p_lusitanicus	male	55.00	regenerated	na	p	1.00	16.30	2.79	2.273058	-2.534850	-2.408406	-2.728282	-0.017873	-1.041258
15669	19/07/2012	7	2012	summer	moledo	p_lusitanicus	female	45.00	regenerated	na	p	1.00	27.40	3.31	2.273058	-2.534850	-2.408406	-2.728282	-0.017873	-1.041258
15670	19/07/2012	7	2012	summer	moledo	p_bocagei	female	44.00	regenerated	na	p	1.00	1.90	0.63	2.273058	-2.534850	-2.408406	-2.728282	-0.017873	-1.041258
15671	19/07/2012	7	2012	summer	moledo	p_bocagei	female	56.00	regenerated	na	p	1.00	9.00	2.20	2.273058	-2.534850	-2.408406	-2.728282	-0.017873	-1.041258
15672	19/07/2012	7	2012	summer	moledo	p_lusitanicus	female	54.00	regenerated	na	p	1.00	18.00	2.89	2.273058	-2.534850	-2.408406	-2.728282	-0.017873	-1.041258
15673	19/07/2012	7	2012	summer	moledo	p_bocagei	male	58.00	regenerated	na	p	1.00	6.70	1.90	2.273058	-2.534850	-2.408406	-2.728282	-0.017873	-1.041258
15674	19/07/2012	7	2012	summer	moledo	p_bocagei	male	49.00	regenerated	na	p	1.00	10.70	2.37	2.273058	-2.534850	-2.408406	-2.728282	-0.017873	-1.041258
15675	19/07/2012	7	2012	summer	moledo	p_bocagei	male	55.00	regenerated	na	p	1.00	3.30	1.20	2.273058	-2.534850	-2.408406	-2.728282	-0.017873	-1.041258
15676	19/07/2012	7	2012	summer	moledo	p_lusitanicus	female	47.00	regenerated	na	p	1.00	10.90	2.39	2.273058	-2.534850	-2.408406	-2.728282	-0.017873	-1.041258
15677	19/07/2012	7	2012	summer	moledo	p_bocagei	male	56.00	regenerated	na	p	1.00	28.20	3.34	2.273058	-2.534850	-2.408406	-2.728282	-0.017873	-1.041258
15678	19/07/2012	7	2012	summer	moledo	p_bocagei	male	53.00	original	na	p	1.00	12.80	2.55	2.273058	-2.534850	-2.408406	-2.728282	-0.017873	-1.041258
15679	19/07/2012	7	2012	summer	moledo	p_lusitanicus	male	55.00	regenerated	na	p	1.00	11.20	2.42	2.273058	-2.534850	-2.408406	-2.728282	-0.017873	-1.041258
15680	19/07/2012	7	2012	summer	moledo	p_lusitanicus	male	47.00	regenerated	na	p	1.00	104.60	4.65	2.273058	-2.534850	-2.408406	-2.728282	-0.017873	-1.041258
15681	19/07/2012	7	2012	summer	moledo	p_bocagei	male	51.00	regenerated	na	np	1.00	0.00	0.00	2.273058	-2.534850	-2.408406	-2.728282	-0.017873	-1.041258
15682	19/07/2012	7	2012	summer	moledo	p_bocagei	female	52.00	original	na	np	1.00	0.00	0.00	2.273058	-2.534850	-2.408406	-2.728282	-0.017873	-1.041258
15683	19/07/2012	7	2012	summer	moledo	p_bocagei	male	56.00	regenerated	na	p	1.00	2.90	1.06	2.273058	-2.534850	-2.408406	-2.728282	-0.017873	-1.041258
15684	19/07/2012	7	2012	summer	moledo	p_bocagei	male	52.00	regenerated	na	np	1.00	0.00	0.00	2.273058	-2.534850	-2.408406	-2.728282	-0.017873	-1.041258
15685	19/07/2012	7	2012	summer	moledo	p_bocagei	male	47.00	regenerated	na	np	1.00	0.00	0.00	2.273058	-2.534850	-2.408406	-2.728282	-0.017873	-1.041258
15686	19/07/2012	7	2012	summer	moledo	p_bocagei	female	49.00	regenerated	na	p	1.00	5.10	1.62	2.273058	-2.534850	-2.408406	-2.728282	-0.017873	-1.041258
15948	19/07/2012	7	2012	summer	moledo	p_bocagei	female	48.00	regenerated	na	np	1.00	0.00	0.00	2.273058	-2.534850	-2.408406	-2.728282	-0.017873	-1.041258
15949	19/07/2012	7	2012	summer	moledo	p_lusitanicus	female	48.00	regenerated	na	np	1.00	0.00	0.00	2.273058	-2.534850	-2.408406	-2.728282	-0.017873	-1.041258
15950	19/07/2012	7	2012	summer	moledo	p_lusitanicus	male	54.00	regenerated	na	p	1.00	11.40	2.43	2.273058	-2.534850	-2.408406	-2.728282	-0.017873	-1.041258
15951	19/07/2012	7	2012	summer	moledo	p_lusitanicus	male	47.00	regenerated	na	np	1.00	0.00	0.00	2.273058	-2.534850	-2.408406	-2.728282	-0.017873	-1.041258
15952	19/07/2012	7	2012	summer	moledo	p_lusitanicus	female	48.00	regenerated	na	p	1.00	4.60	1.53	2.273058	-2.534850	-2.408406	-2.728282	-0.017873	-1.041258
15953	19/07/2012	7	2012	summer	moledo	p_lusitanicus	female	50.00	regenerated	na	p	1.00	3.20	1.15	2.273058	-2.534850	-2.408406	-2.728282	-0.017873	-1.041258
15954	19/07/2012	7	2012	summer	moledo	p_lusitanicus	male	53.00	regenerated	na	p	1.00	17.10	2.84	2.273058	-2.534850	-2.408406	-2.728282	-0.017873	-1.041258
15955	19/07/2012	7	2012	summer	moledo	p_lusitanicus	male	51.00	regenerated	na	p	1.00	25.00	3.22	2.273058	-2.534850	-2.408406	-2.728282	-0.017873	-1.041258
15956	19/07/2012	7	2012	summer	moledo	p_lusitanicus	male	56.00	regenerated	na	p	1.00	16.80	2.82	2.273058	-2.534850	-2.408406	-2.728282	-0.017873	-1.041258
15957	19/07/2012	7	2012	summer	moledo	p_lusitanicus	female	55.00	regenerated	na	p	1.00	11.00	2.40	2.273058	-2.534850	-2.408406	-2.728282	-0.017873	-1.041258
15958	19/07/2012	7	2012	summer	moledo	p_bocagei	male	60.00	regenerated	na	p	1.00	4.20	1.44	2.273058	-2.534850	-2.408406	-2.728282	-0.017873	-1.041258
15959	19/07/2012	7	2012	summer	moledo	p_lusitanicus	male	54.00	regenerated	na	p	1.00	4.20	1.44	2.273058	-2.534850	-2.408406	-2.728282	-0.017873	-1.041258
15960	19/07/2012	7	2012	summer	moledo	p_bocagei	female	45.00	original	na	p	1.00	21.80	3.08	2.273058	-2.534850	-2.408406	-2.728282	-0.017873	-1.041258
15961	19/07/2012	7	2012	summer	moledo	p_bocagei	male	48.00	regenerated	na	np	1.00	0.00	0.00	2.273058	-2.534850	-2.408406	-2.728282	-0.017873	-1.041258
15962	19/07/2012	7	2012	summer	moledo	p_bocagei	female	44.00	regenerated	na	p	1.00	26.60	3.28	2.273058	-2.534850	-2.408406	-2.728282	-0.017873	-1.041258
15963	19/07/2012	7	2012	summer	moledo	p_bocagei	male	53.00	regenerated	na	p	1.00	2.40	0.87	2.273058	-2.534850	-2.408406	-2.728282	-0.017873	-1.041258
16947	12/10/2012	10	2012	autumn	moledo	p_bocagei	male	63.00	regenerated	na	p	1.00	26.80	3.29	-3.180818	-2.441231	0.965727	-0.074068	0.692488	0.509877
16948	12/10/2012	10	2012	autumn	moledo	p_bocagei	female	51.00	original	na	np	1.00	0.00	0.00	-3.180818	-2.441231	0.965727	-0.074068	0.692488	0.509877
16949	12/10/2012	10	2012	autumn	moledo	p_bocagei	female	54.00	regenerated	na	p	1.00	3.20	1.15	-3.180818	-2.441231	0.965727	-0.074068	0.692488	0.509877
16950	12/10/2012	10	2012	autumn	moledo	p_bocagei	female	56.00	regenerated	na	p	1.00	66.00	4.19	-3.180818	-2.441231	0.965727	-0.074068	0.692488	0.509877
16951	12/10/2012	10	2012	autumn	moledo	p_bocagei	male	54.00	regenerated	na	p	1.00	4.70	1.54	-3.180818	-2.441231	0.965727	-0.074068	0.692488	0.509877
16952	12/10/2012	10	2012	autumn	moledo	p_bocagei	male	57.00	regenerated	na	p	1.00	4.50	1.51	-3.180818	-2.441231	0.965727	-0.074068	0.692488	0.509877
16954	12/10/2012	10	2012	autumn	moledo	p_bocagei	male	40.00	regenerated	na	np	1.00	0.00	0.00	-3.180818	-2.441231	0.965727	-0.074068	0.692488	0.509877
16956	12/10/2012	10	2012	autumn	moledo	p_bocagei	male	38.00	original	na	np	1.00	0.00	0.00	-3.180818	-2.441231	0.965727	-0.074068	0.692488	0.509877
16957	12/10/2012	10	2012	autumn	moledo	p_bocagei	male	44.00	regenerated	na	p	1.00	10.50	2.35	-3.180818	-2.441231	0.965727	-0.074068	0.692488	0.509877
16958	12/10/2012	10	2012	autumn	moledo	p_bocagei	female	55.00	regenerated	na	np	1.00	0.00	0.00	-3.180818	-2.441231	0.965727	-0.074068	0.692488	0.509877
16960	12/10/2012	10	2012	autumn	moledo	p_bocagei	female	45.00	original	na	p	1.00	31.80	3.46	-3.180818	-2.441231	0.965727	-0.074068	0.692488	0.509877
16961	12/10/2012	10	2012	autumn	moledo	p_bocagei	male	51.00	regenerated	na	p	1.00	10.80	2.38	-3.180818	-2.441231	0.965727	-0.074068	0.692488	0.509877
16964	12/10/2012	10	2012	autumn	moledo	p_bocagei	male	44.00	original	na	p	1.00	5.70	1.74	-3.180818	-2.441231	0.965727	-0.074068	0.692488	0.509877
16965	12/10/2012	10	2012	autumn	moledo	p_bocagei	female	56.00	regenerated	na	p	1.00	9.00	2.20	-3.180818	-2.441231	0.965727	-0.074068	0.692488	0.509877
16966	12/10/2012	10	2012	autumn	moledo	p_lusitanicus	male	53.00	regenerated	na	p	1.00	37.30	3.62	-3.180818	-2.441231	0.965727	-0.074068	0.692488	0.509877
16967	12/10/2012	10	2012	autumn	moledo	p_bocagei	male	55.00	regenerated	na	p	1.00	16.40	2.80	-3.180818	-2.441231	0.965727	-0.074068	0.692488	0.509877
16968	12/10/2012	10	2012	autumn	moledo	p_bocagei	male	55.00	regenerated	na	np	1.00	0.00	0.00	-3.180818	-2.441231	0.965727	-0.074068	0.692488	0.509877
16969	12/10/2012	10	2012	autumn	moledo	p_lusitanicus	male	54.00	regenerated	na	p	1.00	16.80	2.82	-3.180818	-2.441231	0.965727	-0.074068	0.692488	0.509877
16970	12/10/2012	10	2012	autumn	moledo	p_lusitanicus	male	56.00	regenerated	na	p	1.00	10.90	2.39	-3.180818	-2.441231	0.965727	-0.074068	0.692488	0.509877
16971	12/10/2012	10	2012	autumn	moledo	p_bocagei	male	53.00	regenerated	na	p	1.00	9.90	2.29	-3.180818	-2.441231	0.965727	-0.074068	0.692488	0.509877
16972	12/10/2012	10	2012	autumn	moledo	p_lusitanicus	male	40.00	regenerated	na	np	1.00	0.00	0.00	-3.180818	-2.441231	0.965727	-0.074068	0.692488	0.509877
16973	12/10/2012	10	2012	autumn	moledo	p_bocagei	male	56.00	regenerated	na	p	1.00	12.10	2.49	-3.180818	-2.441231	0.965727	-0.074068	0.692488	0.509877
16976	12/10/2012	10	2012	autumn	moledo	p_bocagei	male	45.00	regenerated	na	p	1.00	5.40	1.68	-3.180818	-2.441231	0.965727	-0.074068	0.692488	0.509877
16977	12/10/2012	10	2012	autumn	moledo	p_bocagei	male	60.00	regenerated	na	p	1.00	7.20	1.98	-3.180818	-2.441231	0.965727	-0.074068	0.692488	0.509877
16978	12/10/2012	10	2012	autumn	moledo	p_lusitanicus	male	53.00	regenerated	na	p	1.00	6.40	1.85	-3.180818	-2.441231	0.965727	-0.074068	0.692488	0.509877
16979	12/10/2012	10	2012	autumn	moledo	p_bocagei	female	54.00	regenerated	na	p	1.00	13.50	2.60	-3.180818	-2.441231	0.965727	-0.074068	0.692488	0.509877
16980	12/10/2012	10	2012	autumn	moledo	p_lusitanicus	female	54.00	regenerated	na	p	1.00	17.30	2.85	-3.180818	-2.441231	0.965727	-0.074068	0.692488	0.509877
16981	12/10/2012	10	2012	autumn	moledo	p_bocagei	male	59.00	regenerated	na	p	1.00	5.30	1.66	-3.180818	-2.441231	0.965727	-0.074068	0.692488	0.509877
16983	12/10/2012	10	2012	autumn	moledo	p_bocagei	female	51.00	regenerated	na	np	1.00	0.00	0.00	-3.180818	-2.441231	0.965727	-0.074068	0.692488	0.509877
16985	12/10/2012	10	2012	autumn	moledo	p_bocagei	male	59.00	regenerated	na	p	1.00	35.20	3.56	-3.180818	-2.441231	0.965727	-0.074068	0.692488	0.509877
16986	12/10/2012	10	2012	autumn	moledo	p_bocagei	male	60.00	regenerated	na	p	1.00	14.90	2.70	-3.180818	-2.441231	0.965727	-0.074068	0.692488	0.509877
16987	12/10/2012	10	2012	autumn	moledo	p_bocagei	male	54.00	regenerated	na	p	1.00	1.70	0.55	-3.180818	-2.441231	0.965727	-0.074068	0.692488	0.509877
16989	12/10/2012	10	2012	autumn	moledo	p_bocagei	male	54.00	regenerated	na	p	1.00	18.20	2.90	-3.180818	-2.441231	0.965727	-0.074068	0.692488	0.509877
16990	12/10/2012	10	2012	autumn	moledo	p_bocagei	male	57.00	regenerated	na	p	1.00	4.90	1.59	-3.180818	-2.441231	0.965727	-0.074068	0.692488	0.509877
16991	12/10/2012	10	2012	autumn	moledo	p_bocagei	male	59.00	regenerated	na	p	1.00	9.90	2.29	-3.180818	-2.441231	0.965727	-0.074068	0.692488	0.509877
16992	12/10/2012	10	2012	autumn	moledo	p_bocagei	female	55.00	regenerated	na	p	1.00	10.50	2.35	-3.180818	-2.441231	0.965727	-0.074068	0.692488	0.509877
16993	12/10/2012	10	2012	autumn	moledo	p_bocagei	male	46.00	original	na	p	1.00	117.90	4.77	-3.180818	-2.441231	0.965727	-0.074068	0.692488	0.509877
16994	12/10/2012	10	2012	autumn	moledo	p_lusitanicus	male	55.00	regenerated	na	p	1.00	10.60	2.36	-3.180818	-2.441231	0.965727	-0.074068	0.692488	0.509877
16995	12/10/2012	10	2012	autumn	moledo	p_bocagei	male	53.00	regenerated	na	np	1.00	0.00	0.00	-3.180818	-2.441231	0.965727	-0.074068	0.692488	0.509877
16996	12/10/2012	10	2012	autumn	moledo	p_bocagei	male	37.00	regenerated	na	np	1.00	0.00	0.00	-3.180818	-2.441231	0.965727	-0.074068	0.692488	0.509877
16997	12/10/2012	10	2012	autumn	moledo	p_bocagei	female	51.00	regenerated	na	p	1.00	16.60	2.81	-3.180818	-2.441231	0.965727	-0.074068	0.692488	0.509877
16998	12/10/2012	10	2012	autumn	moledo	p_bocagei	female	41.00	regenerated	na	np	1.00	0.00	0.00	-3.180818	-2.441231	0.965727	-0.074068	0.692488	0.509877
16999	12/10/2012	10	2012	autumn	moledo	p_bocagei	male	59.00	regenerated	na	p	1.00	8.50	2.14	-3.180818	-2.441231	0.965727	-0.074068	0.692488	0.509877
17002	12/10/2012	10	2012	autumn	moledo	p_lusitanicus	female	54.00	regenerated	na	p	1.00	7.60	2.03	-3.180818	-2.441231	0.965727	-0.074068	0.692488	0.509877
17004	12/10/2012	10	2012	autumn	moledo	p_bocagei	female	45.00	regenerated	na	p	1.00	6.40	1.85	-3.180818	-2.441231	0.965727	-0.074068	0.692488	0.509877
17005	12/10/2012	10	2012	autumn	moledo	p_bocagei	female	40.00	original	na	p	1.00	9.50	2.25	-3.180818	-2.441231	0.965727	-0.074068	0.692488	0.509877
17006	12/10/2012	10	2012	autumn	moledo	p_bocagei	female	42.00	regenerated	na	np	1.00	0.00	0.00	-3.180818	-2.441231	0.965727	-0.074068	0.692488	0.509877
17007	12/10/2012	10	2012	autumn	moledo	p_lusitanicus	female	61.00	regenerated	na	p	1.00	10.90	2.39	-3.180818	-2.441231	0.965727	-0.074068	0.692488	0.509877
17008	12/10/2012	10	2012	autumn	moledo	p_lusitanicus	male	52.00	regenerated	na	p	1.00	17.80	2.88	-3.180818	-2.441231	0.965727	-0.074068	0.692488	0.509877
17009	12/10/2012	10	2012	autumn	moledo	p_bocagei	female	65.00	regenerated	na	np	1.00	0.00	0.00	-3.180818	-2.441231	0.965727	-0.074068	0.692488	0.509877
17011	12/10/2012	10	2012	autumn	moledo	p_lusitanicus	male	54.00	regenerated	na	p	1.00	14.30	2.66	-3.180818	-2.441231	0.965727	-0.074068	0.692488	0.509877
17013	12/10/2012	10	2012	autumn	moledo	p_bocagei	male	54.00	regenerated	na	p	1.00	12.10	2.49	-3.180818	-2.441231	0.965727	-0.074068	0.692488	0.509877
17015	12/10/2012	10	2012	autumn	moledo	p_lusitanicus	male	50.00	regenerated	na	p	1.00	44.70	3.80	-3.180818	-2.441231	0.965727	-0.074068	0.692488	0.509877
17017	12/10/2012	10	2012	autumn	moledo	p_bocagei	female	40.00	original	na	np	1.00	0.00	0.00	-3.180818	-2.441231	0.965727	-0.074068	0.692488	0.509877
17018	12/10/2012	10	2012	autumn	moledo	p_bocagei	female	57.00	regenerated	na	p	1.00	22.00	3.09	-3.180818	-2.441231	0.965727	-0.074068	0.692488	0.509877
17022	12/10/2012	10	2012	autumn	moledo	p_bocagei	female	53.00	regenerated	na	p	1.00	8.60	2.15	-3.180818	-2.441231	0.965727	-0.074068	0.692488	0.509877
17024	12/10/2012	10	2012	autumn	moledo	p_lusitanicus	male	54.00	regenerated	na	p	1.00	12.70	2.54	-3.180818	-2.441231	0.965727	-0.074068	0.692488	0.509877
17026	12/10/2012	10	2012	autumn	moledo	p_bocagei	female	47.00	regenerated	na	np	1.00	0.00	0.00	-3.180818	-2.441231	0.965727	-0.074068	0.692488	0.509877
17027	12/10/2012	10	2012	autumn	moledo	p_bocagei	female	43.00	regenerated	na	p	1.00	2.50	0.92	-3.180818	-2.441231	0.965727	-0.074068	0.692488	0.509877
21272	04/07/2013	7	2013	summer	moledo	p_bocagei	male	61.91	regenerated	na	p	1.00	17.50	2.86	0.832279	1.999332	-0.633464	-3.282812	0.893604	0.776696
21273	04/07/2013	7	2013	summer	moledo	p_bocagei	male	53.04	regenerated	na	p	1.00	37.00	3.61	0.832279	1.999332	-0.633464	-3.282812	0.893604	0.776696
21274	04/07/2013	7	2013	summer	moledo	p_bocagei	male	54.42	regenerated	na	p	1.00	14.90	2.70	0.832279	1.999332	-0.633464	-3.282812	0.893604	0.776696
21275	04/07/2013	7	2013	summer	moledo	p_lusitanicus	male	50.76	regenerated	na	p	1.00	25.30	3.23	0.832279	1.999332	-0.633464	-3.282812	0.893604	0.776696
21276	04/07/2013	7	2013	summer	moledo	p_bocagei	male	56.11	regenerated	na	p	1.00	9.40	2.24	0.832279	1.999332	-0.633464	-3.282812	0.893604	0.776696
21277	04/07/2013	7	2013	summer	moledo	p_lusitanicus	male	58.02	regenerated	na	p	1.00	3.20	1.17	0.832279	1.999332	-0.633464	-3.282812	0.893604	0.776696
21279	04/07/2013	7	2013	summer	moledo	p_bocagei	male	55.52	regenerated	na	p	1.00	5.40	1.69	0.832279	1.999332	-0.633464	-3.282812	0.893604	0.776696
21280	04/07/2013	7	2013	summer	moledo	p_bocagei	male	56.49	regenerated	na	p	1.00	10.50	2.35	0.832279	1.999332	-0.633464	-3.282812	0.893604	0.776696
21281	04/07/2013	7	2013	summer	moledo	p_lusitanicus	female	50.70	regenerated	na	p	1.00	25.50	3.24	0.832279	1.999332	-0.633464	-3.282812	0.893604	0.776696
21282	04/07/2013	7	2013	summer	moledo	p_bocagei	female	58.67	regenerated	na	p	1.00	9.70	2.27	0.832279	1.999332	-0.633464	-3.282812	0.893604	0.776696
21283	04/07/2013	7	2013	summer	moledo	p_bocagei	male	50.22	regenerated	na	np	1.00	0.00	0.00	0.832279	1.999332	-0.633464	-3.282812	0.893604	0.776696
21284	04/07/2013	7	2013	summer	moledo	p_bocagei	male	45.14	regenerated	na	np	1.00	0.00	0.00	0.832279	1.999332	-0.633464	-3.282812	0.893604	0.776696
21285	04/07/2013	7	2013	summer	moledo	p_bocagei	male	51.31	regenerated	na	p	1.00	3.90	1.37	0.832279	1.999332	-0.633464	-3.282812	0.893604	0.776696
21286	04/07/2013	7	2013	summer	moledo	p_bocagei	male	59.55	regenerated	na	p	1.00	7.50	2.01	0.832279	1.999332	-0.633464	-3.282812	0.893604	0.776696
21287	04/07/2013	7	2013	summer	moledo	p_bocagei	male	58.94	regenerated	na	p	1.00	11.50	2.44	0.832279	1.999332	-0.633464	-3.282812	0.893604	0.776696
21288	04/07/2013	7	2013	summer	moledo	p_bocagei	male	55.04	regenerated	na	p	1.00	8.90	2.19	0.832279	1.999332	-0.633464	-3.282812	0.893604	0.776696
21289	04/07/2013	7	2013	summer	moledo	p_lusitanicus	female	50.82	regenerated	na	p	1.00	22.40	3.11	0.832279	1.999332	-0.633464	-3.282812	0.893604	0.776696
21290	04/07/2013	7	2013	summer	moledo	p_bocagei	male	54.69	regenerated	na	np	1.00	0.00	0.00	0.832279	1.999332	-0.633464	-3.282812	0.893604	0.776696
21291	04/07/2013	7	2013	summer	moledo	p_bocagei	male	59.30	lost	na	p	1.00	35.50	3.57	0.832279	1.999332	-0.633464	-3.282812	0.893604	0.776696
21292	04/07/2013	7	2013	summer	moledo	p_lusitanicus	female	43.09	regenerated	na	np	1.00	0.00	0.00	0.832279	1.999332	-0.633464	-3.282812	0.893604	0.776696
21293	04/07/2013	7	2013	summer	moledo	p_lusitanicus	female	52.59	regenerated	na	p	1.00	5.40	1.69	0.832279	1.999332	-0.633464	-3.282812	0.893604	0.776696
21294	04/07/2013	7	2013	summer	moledo	p_bocagei	male	57.72	regenerated	na	p	1.00	17.60	2.87	0.832279	1.999332	-0.633464	-3.282812	0.893604	0.776696
21295	04/07/2013	7	2013	summer	moledo	p_bocagei	male	55.73	regenerated	na	p	1.00	24.30	3.19	0.832279	1.999332	-0.633464	-3.282812	0.893604	0.776696
21296	04/07/2013	7	2013	summer	moledo	p_lusitanicus	male	54.87	regenerated	na	p	1.00	4.80	1.56	0.832279	1.999332	-0.633464	-3.282812	0.893604	0.776696
21297	04/07/2013	7	2013	summer	moledo	p_lusitanicus	male	54.07	regenerated	na	p	1.00	5.40	1.68	0.832279	1.999332	-0.633464	-3.282812	0.893604	0.776696
21298	04/07/2013	7	2013	summer	moledo	p_bocagei	female	52.70	regenerated	na	p	1.00	22.40	3.11	0.832279	1.999332	-0.633464	-3.282812	0.893604	0.776696
21299	04/07/2013	7	2013	summer	moledo	p_lusitanicus	female	52.72	regenerated	na	p	1.00	4.00	1.38	0.832279	1.999332	-0.633464	-3.282812	0.893604	0.776696
21300	04/07/2013	7	2013	summer	moledo	p_bocagei	male	49.55	regenerated	na	np	1.00	0.00	0.00	0.832279	1.999332	-0.633464	-3.282812	0.893604	0.776696
21303	04/07/2013	7	2013	summer	moledo	p_bocagei	male	54.08	regenerated	na	np	1.00	0.00	0.00	0.832279	1.999332	-0.633464	-3.282812	0.893604	0.776696
21306	04/07/2013	7	2013	summer	moledo	p_lusitanicus	male	39.95	regenerated	na	p	1.00	4.30	1.46	0.832279	1.999332	-0.633464	-3.282812	0.893604	0.776696
21307	04/07/2013	7	2013	summer	moledo	p_bocagei	female	51.29	original	na	np	1.00	0.00	0.00	0.832279	1.999332	-0.633464	-3.282812	0.893604	0.776696
21308	04/07/2013	7	2013	summer	moledo	p_lusitanicus	male	51.31	regenerated	na	p	1.00	24.00	3.18	0.832279	1.999332	-0.633464	-3.282812	0.893604	0.776696
21309	04/07/2013	7	2013	summer	moledo	p_bocagei	female	48.72	original	na	np	1.00	0.00	0.00	0.832279	1.999332	-0.633464	-3.282812	0.893604	0.776696
21310	04/07/2013	7	2013	summer	moledo	p_bocagei	male	51.92	regenerated	na	p	1.00	25.50	3.24	0.832279	1.999332	-0.633464	-3.282812	0.893604	0.776696
21311	04/07/2013	7	2013	summer	moledo	p_bocagei	male	49.21	regenerated	na	np	1.00	0.00	0.00	0.832279	1.999332	-0.633464	-3.282812	0.893604	0.776696
21312	04/07/2013	7	2013	summer	moledo	p_lusitanicus	female	55.22	regenerated	na	p	1.00	8.80	2.18	0.832279	1.999332	-0.633464	-3.282812	0.893604	0.776696
21313	04/07/2013	7	2013	summer	moledo	p_bocagei	male	47.21	original	na	p	1.00	30.00	3.40	0.832279	1.999332	-0.633464	-3.282812	0.893604	0.776696
21314	04/07/2013	7	2013	summer	moledo	p_bocagei	male	58.44	regenerated	na	p	1.00	12.10	2.49	0.832279	1.999332	-0.633464	-3.282812	0.893604	0.776696
21315	04/07/2013	7	2013	summer	moledo	p_bocagei	male	49.20	regenerated	na	np	1.00	0.00	0.00	0.832279	1.999332	-0.633464	-3.282812	0.893604	0.776696
21317	04/07/2013	7	2013	summer	moledo	p_lusitanicus	female	52.45	regenerated	na	p	1.00	10.30	2.33	0.832279	1.999332	-0.633464	-3.282812	0.893604	0.776696
21318	04/07/2013	7	2013	summer	moledo	p_bocagei	female	49.23	lost	na	np	1.00	0.00	0.00	0.832279	1.999332	-0.633464	-3.282812	0.893604	0.776696
21319	04/07/2013	7	2013	summer	moledo	p_lusitanicus	female	46.82	regenerated	na	np	1.00	0.00	0.00	0.832279	1.999332	-0.633464	-3.282812	0.893604	0.776696
21320	04/07/2013	7	2013	summer	moledo	p_lusitanicus	male	48.98	regenerated	na	p	1.00	18.40	2.91	0.832279	1.999332	-0.633464	-3.282812	0.893604	0.776696
21321	04/07/2013	7	2013	summer	moledo	p_lusitanicus	female	47.07	original	na	np	1.00	0.00	0.00	0.832279	1.999332	-0.633464	-3.282812	0.893604	0.776696
21322	04/07/2013	7	2013	summer	moledo	p_bocagei	male	45.80	regenerated	na	np	1.00	0.00	0.00	0.832279	1.999332	-0.633464	-3.282812	0.893604	0.776696
21323	04/07/2013	7	2013	summer	moledo	p_lusitanicus	female	40.11	original	na	np	1.00	0.00	0.00	0.832279	1.999332	-0.633464	-3.282812	0.893604	0.776696
21324	04/07/2013	7	2013	summer	moledo	p_bocagei	female	45.33	lost	na	np	1.00	0.00	0.00	0.832279	1.999332	-0.633464	-3.282812	0.893604	0.776696
21325	04/07/2013	7	2013	summer	moledo	p_bocagei	male	48.99	lost	na	np	1.00	0.00	0.00	0.832279	1.999332	-0.633464	-3.282812	0.893604	0.776696
21326	04/07/2013	7	2013	summer	moledo	p_lusitanicus	female	45.36	regenerated	na	p	1.00	31.50	3.45	0.832279	1.999332	-0.633464	-3.282812	0.893604	0.776696
21327	04/07/2013	7	2013	summer	moledo	p_bocagei	female	55.72	regenerated	na	p	1.00	23.30	3.15	0.832279	1.999332	-0.633464	-3.282812	0.893604	0.776696
21328	04/07/2013	7	2013	summer	moledo	p_bocagei	male	57.03	regenerated	na	p	1.00	2.80	1.04	0.832279	1.999332	-0.633464	-3.282812	0.893604	0.776696
21329	04/07/2013	7	2013	summer	moledo	p_lusitanicus	male	51.29	regenerated	na	np	1.00	0.00	0.00	0.832279	1.999332	-0.633464	-3.282812	0.893604	0.776696
21330	04/07/2013	7	2013	summer	moledo	p_bocagei	male	46.58	lost	na	p	1.00	37.30	3.62	0.832279	1.999332	-0.633464	-3.282812	0.893604	0.776696
21331	04/07/2013	7	2013	summer	moledo	p_bocagei	male	60.51	regenerated	na	p	1.00	42.10	3.74	0.832279	1.999332	-0.633464	-3.282812	0.893604	0.776696
21332	04/07/2013	7	2013	summer	moledo	p_bocagei	male	57.63	regenerated	na	p	1.00	11.90	2.48	0.832279	1.999332	-0.633464	-3.282812	0.893604	0.776696
21333	04/07/2013	7	2013	summer	moledo	p_bocagei	male	53.86	original	na	np	1.00	0.00	0.00	0.832279	1.999332	-0.633464	-3.282812	0.893604	0.776696
21334	04/07/2013	7	2013	summer	moledo	p_bocagei	male	55.07	original	na	p	1.00	3.10	1.13	0.832279	1.999332	-0.633464	-3.282812	0.893604	0.776696
21335	04/07/2013	7	2013	summer	moledo	p_lusitanicus	male	54.97	regenerated	na	p	1.00	4.30	1.45	0.832279	1.999332	-0.633464	-3.282812	0.893604	0.776696
21336	04/07/2013	7	2013	summer	moledo	p_lusitanicus	male	46.32	regenerated	na	p	1.00	53.50	3.98	0.832279	1.999332	-0.633464	-3.282812	0.893604	0.776696
21337	04/07/2013	7	2013	summer	moledo	p_lusitanicus	male	53.06	original	na	np	1.00	0.00	0.00	0.832279	1.999332	-0.633464	-3.282812	0.893604	0.776696
21338	04/07/2013	7	2013	summer	moledo	p_lusitanicus	male	50.56	original	na	np	1.00	0.00	0.00	0.832279	1.999332	-0.633464	-3.282812	0.893604	0.776696
21339	04/07/2013	7	2013	summer	moledo	p_bocagei	male	53.21	regenerated	na	p	1.00	8.10	2.09	0.832279	1.999332	-0.633464	-3.282812	0.893604	0.776696
21340	04/07/2013	7	2013	summer	moledo	p_bocagei	male	54.34	regenerated	na	p	1.00	15.20	2.72	0.832279	1.999332	-0.633464	-3.282812	0.893604	0.776696
21341	04/07/2013	7	2013	summer	moledo	p_lusitanicus	female	51.35	original	na	p	1.00	19.70	2.98	0.832279	1.999332	-0.633464	-3.282812	0.893604	0.776696
21342	04/07/2013	7	2013	summer	moledo	p_lusitanicus	male	56.02	regenerated	na	p	1.00	54.60	4.00	0.832279	1.999332	-0.633464	-3.282812	0.893604	0.776696
21343	04/07/2013	7	2013	summer	moledo	p_bocagei	female	48.67	original	na	p	1.00	4.40	1.49	0.832279	1.999332	-0.633464	-3.282812	0.893604	0.776696
21345	04/07/2013	7	2013	summer	moledo	p_bocagei	male	46.88	original	na	np	1.00	0.00	0.00	0.832279	1.999332	-0.633464	-3.282812	0.893604	0.776696
21346	04/07/2013	7	2013	summer	moledo	p_lusitanicus	male	51.01	regenerated	na	np	1.00	0.00	0.00	0.832279	1.999332	-0.633464	-3.282812	0.893604	0.776696
22032	30/10/2013	10	2013	autumn	moledo	p_bocagei	male	59.55	regenerated	na	p	1.00	6.40	1.85	-4.064487	0.504620	-0.173904	3.201999	-6.065731	1.138674
22033	30/10/2013	10	2013	autumn	moledo	p_bocagei	male	59.45	regenerated	na	p	1.00	9.10	2.21	-4.064487	0.504620	-0.173904	3.201999	-6.065731	1.138674
22034	30/10/2013	10	2013	autumn	moledo	p_bocagei	male	58.10	regenerated	na	p	1.00	4.30	1.46	-4.064487	0.504620	-0.173904	3.201999	-6.065731	1.138674
22035	30/10/2013	10	2013	autumn	moledo	p_bocagei	male	62.21	regenerated	na	p	1.00	12.40	2.52	-4.064487	0.504620	-0.173904	3.201999	-6.065731	1.138674
22037	30/10/2013	10	2013	autumn	moledo	p_bocagei	male	58.33	regenerated	na	np	1.00	0.00	0.00	-4.064487	0.504620	-0.173904	3.201999	-6.065731	1.138674
22038	30/10/2013	10	2013	autumn	moledo	p_bocagei	male	56.07	original	na	np	1.00	0.00	0.00	-4.064487	0.504620	-0.173904	3.201999	-6.065731	1.138674
22039	30/10/2013	10	2013	autumn	moledo	p_bocagei	male	60.06	regenerated	na	p	1.00	10.70	2.37	-4.064487	0.504620	-0.173904	3.201999	-6.065731	1.138674
22040	30/10/2013	10	2013	autumn	moledo	p_bocagei	male	55.13	original	na	p	1.00	7.60	2.03	-4.064487	0.504620	-0.173904	3.201999	-6.065731	1.138674
22041	30/10/2013	10	2013	autumn	moledo	p_bocagei	male	58.18	regenerated	na	p	1.00	5.80	1.76	-4.064487	0.504620	-0.173904	3.201999	-6.065731	1.138674
22042	30/10/2013	10	2013	autumn	moledo	p_bocagei	male	58.05	regenerated	na	p	1.00	6.40	1.85	-4.064487	0.504620	-0.173904	3.201999	-6.065731	1.138674
22043	30/10/2013	10	2013	autumn	moledo	p_bocagei	male	54.10	regenerated	na	p	1.00	11.80	2.47	-4.064487	0.504620	-0.173904	3.201999	-6.065731	1.138674
22044	30/10/2013	10	2013	autumn	moledo	p_bocagei	male	43.72	lost	na	np	1.00	0.00	0.00	-4.064487	0.504620	-0.173904	3.201999	-6.065731	1.138674
22045	30/10/2013	10	2013	autumn	moledo	p_bocagei	male	54.47	regenerated	na	p	1.00	23.60	3.16	-4.064487	0.504620	-0.173904	3.201999	-6.065731	1.138674
22046	30/10/2013	10	2013	autumn	moledo	p_bocagei	male	58.56	lost	na	p	1.00	13.90	2.63	-4.064487	0.504620	-0.173904	3.201999	-6.065731	1.138674
22047	30/10/2013	10	2013	autumn	moledo	p_bocagei	male	43.35	lost	na	np	1.00	0.00	0.00	-4.064487	0.504620	-0.173904	3.201999	-6.065731	1.138674
22048	30/10/2013	10	2013	autumn	moledo	p_lusitanicus	female	46.20	regenerated	na	p	1.00	43.40	3.77	-4.064487	0.504620	-0.173904	3.201999	-6.065731	1.138674
22049	30/10/2013	10	2013	autumn	moledo	p_lusitanicus	female	42.01	original	na	np	1.00	0.00	0.00	-4.064487	0.504620	-0.173904	3.201999	-6.065731	1.138674
22050	30/10/2013	10	2013	autumn	moledo	p_bocagei	male	51.77	lost	na	p	1.00	5.00	1.61	-4.064487	0.504620	-0.173904	3.201999	-6.065731	1.138674
22051	30/10/2013	10	2013	autumn	moledo	p_lusitanicus	female	47.72	lost	na	p	1.00	7.80	2.06	-4.064487	0.504620	-0.173904	3.201999	-6.065731	1.138674
22052	30/10/2013	10	2013	autumn	moledo	p_bocagei	male	48.21	lost	na	np	1.00	0.00	0.00	-4.064487	0.504620	-0.173904	3.201999	-6.065731	1.138674
22053	30/10/2013	10	2013	autumn	moledo	p_bocagei	male	57.29	lost	na	p	1.00	6.40	1.86	-4.064487	0.504620	-0.173904	3.201999	-6.065731	1.138674
22055	30/10/2013	10	2013	autumn	moledo	p_bocagei	male	53.57	regenerated	na	np	1.00	0.00	0.00	-4.064487	0.504620	-0.173904	3.201999	-6.065731	1.138674
22056	30/10/2013	10	2013	autumn	moledo	p_bocagei	male	55.60	regenerated	na	p	1.00	4.70	1.54	-4.064487	0.504620	-0.173904	3.201999	-6.065731	1.138674
22058	30/10/2013	10	2013	autumn	moledo	p_bocagei	male	54.96	original	na	p	1.00	5.50	1.71	-4.064487	0.504620	-0.173904	3.201999	-6.065731	1.138674
22059	30/10/2013	10	2013	autumn	moledo	p_bocagei	male	56.86	original	na	np	1.00	0.00	0.00	-4.064487	0.504620	-0.173904	3.201999	-6.065731	1.138674
22060	30/10/2013	10	2013	autumn	moledo	p_lusitanicus	male	57.90	original	na	np	1.00	0.00	0.00	-4.064487	0.504620	-0.173904	3.201999	-6.065731	1.138674
22061	30/10/2013	10	2013	autumn	moledo	p_bocagei	male	56.45	regenerated	na	p	1.00	10.60	2.36	-4.064487	0.504620	-0.173904	3.201999	-6.065731	1.138674
22062	30/10/2013	10	2013	autumn	moledo	p_lusitanicus	male	58.59	original	na	p	1.00	17.80	2.88	-4.064487	0.504620	-0.173904	3.201999	-6.065731	1.138674
22063	30/10/2013	10	2013	autumn	moledo	p_lusitanicus	male	56.91	lost	na	p	1.00	7.40	2.00	-4.064487	0.504620	-0.173904	3.201999	-6.065731	1.138674
22203	30/10/2013	10	2013	autumn	moledo	p_lusitanicus	female	50.06	regenerated	na	np	1.00	0.00	0.00	-4.064487	0.504620	-0.173904	3.201999	-6.065731	1.138674
22204	30/10/2013	10	2013	autumn	moledo	p_lusitanicus	female	52.50	regenerated	na	p	1.00	23.80	3.17	-4.064487	0.504620	-0.173904	3.201999	-6.065731	1.138674
22205	30/10/2013	10	2013	autumn	moledo	p_lusitanicus	female	58.50	regenerated	na	np	1.00	0.00	0.00	-4.064487	0.504620	-0.173904	3.201999	-6.065731	1.138674
22206	30/10/2013	10	2013	autumn	moledo	p_lusitanicus	female	54.00	regenerated	na	p	1.00	7.80	2.05	-4.064487	0.504620	-0.173904	3.201999	-6.065731	1.138674
22207	30/10/2013	10	2013	autumn	moledo	p_lusitanicus	female	57.50	regenerated	na	p	1.00	12.40	2.52	-4.064487	0.504620	-0.173904	3.201999	-6.065731	1.138674
22208	30/10/2013	10	2013	autumn	moledo	p_lusitanicus	female	53.00	regenerated	na	p	1.00	10.60	2.36	-4.064487	0.504620	-0.173904	3.201999	-6.065731	1.138674
22209	30/10/2013	10	2013	autumn	moledo	p_lusitanicus	female	49.05	regenerated	na	p	1.00	4.00	1.39	-4.064487	0.504620	-0.173904	3.201999	-6.065731	1.138674
22211	30/10/2013	10	2013	autumn	moledo	p_lusitanicus	female	50.05	regenerated	na	p	1.00	54.10	3.99	-4.064487	0.504620	-0.173904	3.201999	-6.065731	1.138674
22212	30/10/2013	10	2013	autumn	moledo	p_lusitanicus	female	38.50	regenerated	na	p	1.00	7.80	2.05	-4.064487	0.504620	-0.173904	3.201999	-6.065731	1.138674
22214	30/10/2013	10	2013	autumn	moledo	p_lusitanicus	female	56.00	regenerated	na	p	1.00	11.70	2.46	-4.064487	0.504620	-0.173904	3.201999	-6.065731	1.138674
22215	30/10/2013	10	2013	autumn	moledo	p_lusitanicus	female	53.50	regenerated	na	p	1.00	12.80	2.55	-4.064487	0.504620	-0.173904	3.201999	-6.065731	1.138674
22216	30/10/2013	10	2013	autumn	moledo	p_lusitanicus	female	49.50	regenerated	na	p	1.00	12.30	2.51	-4.064487	0.504620	-0.173904	3.201999	-6.065731	1.138674
22230	30/10/2013	10	2013	autumn	moledo	p_lusitanicus	male	59.00	regenerated	na	p	1.00	51.40	3.94	-4.064487	0.504620	-0.173904	3.201999	-6.065731	1.138674
22232	30/10/2013	10	2013	autumn	moledo	p_lusitanicus	male	57.00	lost	na	p	1.00	3.40	1.22	-4.064487	0.504620	-0.173904	3.201999	-6.065731	1.138674
22233	30/10/2013	10	2013	autumn	moledo	p_lusitanicus	male	56.50	original	na	p	1.00	7.30	1.99	-4.064487	0.504620	-0.173904	3.201999	-6.065731	1.138674
22234	30/10/2013	10	2013	autumn	moledo	p_lusitanicus	male	51.50	original	na	p	1.00	9.50	2.25	-4.064487	0.504620	-0.173904	3.201999	-6.065731	1.138674
22235	30/10/2013	10	2013	autumn	moledo	p_lusitanicus	male	59.50	regenerated	na	np	1.00	0.00	0.00	-4.064487	0.504620	-0.173904	3.201999	-6.065731	1.138674
22236	30/10/2013	10	2013	autumn	moledo	p_lusitanicus	male	61.50	regenerated	na	np	1.00	0.00	0.00	-4.064487	0.504620	-0.173904	3.201999	-6.065731	1.138674
22237	30/10/2013	10	2013	autumn	moledo	p_lusitanicus	male	57.50	regenerated	na	p	1.00	24.50	3.20	-4.064487	0.504620	-0.173904	3.201999	-6.065731	1.138674
22239	30/10/2013	10	2013	autumn	moledo	p_lusitanicus	male	51.00	original	na	p	1.00	17.10	2.84	-4.064487	0.504620	-0.173904	3.201999	-6.065731	1.138674
22240	30/10/2013	10	2013	autumn	moledo	p_lusitanicus	male	54.50	original	na	np	1.00	0.00	0.00	-4.064487	0.504620	-0.173904	3.201999	-6.065731	1.138674
22241	30/10/2013	10	2013	autumn	moledo	p_lusitanicus	male	59.00	original	na	p	1.00	13.50	2.60	-4.064487	0.504620	-0.173904	3.201999	-6.065731	1.138674
22242	30/10/2013	10	2013	autumn	moledo	p_lusitanicus	male	39.00	original	na	np	1.00	0.00	0.00	-4.064487	0.504620	-0.173904	3.201999	-6.065731	1.138674
22243	30/10/2013	10	2013	autumn	moledo	p_lusitanicus	male	39.50	original	na	np	1.00	0.00	0.00	-4.064487	0.504620	-0.173904	3.201999	-6.065731	1.138674
22244	30/10/2013	10	2013	autumn	moledo	p_lusitanicus	male	35.00	original	na	p	1.00	8.00	2.08	-4.064487	0.504620	-0.173904	3.201999	-6.065731	1.138674
22246	30/10/2013	10	2013	autumn	moledo	p_lusitanicus	male	35.00	original	na	np	1.00	0.00	0.00	-4.064487	0.504620	-0.173904	3.201999	-6.065731	1.138674
22247	30/10/2013	10	2013	autumn	moledo	p_lusitanicus	male	59.00	original	na	p	1.00	10.60	2.36	-4.064487	0.504620	-0.173904	3.201999	-6.065731	1.138674
22249	30/10/2013	10	2013	autumn	moledo	p_bocagei	male	56.50	regenerated	na	np	1.00	0.00	0.00	-4.064487	0.504620	-0.173904	3.201999	-6.065731	1.138674
22250	30/10/2013	10	2013	autumn	moledo	p_bocagei	male	41.00	original	na	p	1.00	4.10	1.42	-4.064487	0.504620	-0.173904	3.201999	-6.065731	1.138674
22251	30/10/2013	10	2013	autumn	moledo	p_bocagei	male	59.00	original	na	p	1.00	15.00	2.71	-4.064487	0.504620	-0.173904	3.201999	-6.065731	1.138674
22252	30/10/2013	10	2013	autumn	moledo	p_bocagei	male	44.50	original	na	np	1.00	0.00	0.00	-4.064487	0.504620	-0.173904	3.201999	-6.065731	1.138674
22256	30/10/2013	10	2013	autumn	moledo	p_bocagei	male	59.00	regenerated	na	p	1.00	5.30	1.66	-4.064487	0.504620	-0.173904	3.201999	-6.065731	1.138674
22257	30/10/2013	10	2013	autumn	moledo	p_bocagei	male	42.00	original	na	np	1.00	0.00	0.00	-4.064487	0.504620	-0.173904	3.201999	-6.065731	1.138674
22258	30/10/2013	10	2013	autumn	moledo	p_bocagei	male	46.50	original	na	np	1.00	0.00	0.00	-4.064487	0.504620	-0.173904	3.201999	-6.065731	1.138674
22259	30/10/2013	10	2013	autumn	moledo	p_bocagei	male	39.50	original	na	p	1.00	19.50	2.97	-4.064487	0.504620	-0.173904	3.201999	-6.065731	1.138674
22260	30/10/2013	10	2013	autumn	moledo	p_bocagei	male	39.00	lost	na	p	1.00	4.50	1.50	-4.064487	0.504620	-0.173904	3.201999	-6.065731	1.138674
22261	30/10/2013	10	2013	autumn	moledo	p_bocagei	male	40.00	original	na	p	1.00	18.00	2.89	-4.064487	0.504620	-0.173904	3.201999	-6.065731	1.138674
22262	30/10/2013	10	2013	autumn	moledo	p_bocagei	female	55.00	original	na	p	1.00	2.50	0.93	-4.064487	0.504620	-0.173904	3.201999	-6.065731	1.138674
22264	30/10/2013	10	2013	autumn	moledo	p_bocagei	female	53.50	regenerated	na	np	1.00	0.00	0.00	-4.064487	0.504620	-0.173904	3.201999	-6.065731	1.138674
22265	30/10/2013	10	2013	autumn	moledo	p_bocagei	female	37.00	lost	na	np	1.00	0.00	0.00	-4.064487	0.504620	-0.173904	3.201999	-6.065731	1.138674
22268	30/10/2013	10	2013	autumn	moledo	p_bocagei	female	54.50	original	na	np	1.00	0.00	0.00	-4.064487	0.504620	-0.173904	3.201999	-6.065731	1.138674
22269	30/10/2013	10	2013	autumn	moledo	p_bocagei	female	54.00	regenerated	na	p	1.00	5.00	1.61	-4.064487	0.504620	-0.173904	3.201999	-6.065731	1.138674
22270	30/10/2013	10	2013	autumn	moledo	p_bocagei	female	55.50	regenerated	na	np	1.00	0.00	0.00	-4.064487	0.504620	-0.173904	3.201999	-6.065731	1.138674
22271	30/10/2013	10	2013	autumn	moledo	p_bocagei	female	56.50	original	na	np	1.00	0.00	0.00	-4.064487	0.504620	-0.173904	3.201999	-6.065731	1.138674
22272	30/10/2013	10	2013	autumn	moledo	p_bocagei	female	41.50	regenerated	na	p	1.00	19.10	2.95	-4.064487	0.504620	-0.173904	3.201999	-6.065731	1.138674
22273	30/10/2013	10	2013	autumn	moledo	p_bocagei	female	59.50	regenerated	na	p	1.00	3.70	1.32	-4.064487	0.504620	-0.173904	3.201999	-6.065731	1.138674
22275	30/10/2013	10	2013	autumn	moledo	p_bocagei	female	52.00	regenerated	na	np	1.00	0.00	0.00	-4.064487	0.504620	-0.173904	3.201999	-6.065731	1.138674
22276	30/10/2013	10	2013	autumn	moledo	p_bocagei	female	60.05	regenerated	na	np	1.00	0.00	0.00	-4.064487	0.504620	-0.173904	3.201999	-6.065731	1.138674
22277	30/10/2013	10	2013	autumn	moledo	p_bocagei	female	59.00	regenerated	na	p	1.00	7.10	1.96	-4.064487	0.504620	-0.173904	3.201999	-6.065731	1.138674
22278	30/10/2013	10	2013	autumn	moledo	p_bocagei	female	54.00	original	na	p	1.00	2.70	0.99	-4.064487	0.504620	-0.173904	3.201999	-6.065731	1.138674
22279	30/10/2013	10	2013	autumn	moledo	p_bocagei	female	42.00	original	na	np	1.00	0.00	0.00	-4.064487	0.504620	-0.173904	3.201999	-6.065731	1.138674
22280	30/10/2013	10	2013	autumn	moledo	p_bocagei	female	41.00	original	na	np	1.00	0.00	0.00	-4.064487	0.504620	-0.173904	3.201999	-6.065731	1.138674
22281	30/10/2013	10	2013	autumn	moledo	p_bocagei	female	53.00	regenerated	na	p	1.00	16.90	2.83	-4.064487	0.504620	-0.173904	3.201999	-6.065731	1.138674
22282	30/10/2013	10	2013	autumn	moledo	p_bocagei	female	50.00	regenerated	na	np	1.00	0.00	0.00	-4.064487	0.504620	-0.173904	3.201999	-6.065731	1.138674
22283	30/10/2013	10	2013	autumn	moledo	p_bocagei	female	44.50	original	na	np	1.00	0.00	0.00	-4.064487	0.504620	-0.173904	3.201999	-6.065731	1.138674
22285	30/10/2013	10	2013	autumn	moledo	p_bocagei	female	37.00	original	na	np	1.00	0.00	0.00	-4.064487	0.504620	-0.173904	3.201999	-6.065731	1.138674
22286	30/10/2013	10	2013	autumn	moledo	p_bocagei	female	40.00	original	na	np	1.00	0.00	0.00	-4.064487	0.504620	-0.173904	3.201999	-6.065731	1.138674
22287	30/10/2013	10	2013	autumn	moledo	p_bocagei	female	39.50	original	na	np	1.00	0.00	0.00	-4.064487	0.504620	-0.173904	3.201999	-6.065731	1.138674
22289	30/10/2013	10	2013	autumn	moledo	p_bocagei	female	52.00	regenerated	na	p	1.00	1.60	0.45	-4.064487	0.504620	-0.173904	3.201999	-6.065731	1.138674
22290	30/10/2013	10	2013	autumn	moledo	p_bocagei	female	42.50	original	na	np	1.00	0.00	0.00	-4.064487	0.504620	-0.173904	3.201999	-6.065731	1.138674
22291	30/10/2013	10	2013	autumn	moledo	p_bocagei	female	53.00	original	na	p	1.00	36.20	3.59	-4.064487	0.504620	-0.173904	3.201999	-6.065731	1.138674
22292	30/10/2013	10	2013	autumn	moledo	p_bocagei	female	54.50	regenerated	na	p	1.00	49.90	3.91	-4.064487	0.504620	-0.173904	3.201999	-6.065731	1.138674
22293	30/10/2013	10	2013	autumn	moledo	p_bocagei	female	52.50	regenerated	na	p	1.00	6.70	1.90	-4.064487	0.504620	-0.173904	3.201999	-6.065731	1.138674
22294	30/10/2013	10	2013	autumn	moledo	p_bocagei	female	53.50	original	na	p	1.00	22.90	3.13	-4.064487	0.504620	-0.173904	3.201999	-6.065731	1.138674
22295	30/10/2013	10	2013	autumn	moledo	p_bocagei	female	49.50	regenerated	na	p	1.00	40.00	3.69	-4.064487	0.504620	-0.173904	3.201999	-6.065731	1.138674
22296	30/10/2013	10	2013	autumn	moledo	p_bocagei	female	50.00	original	na	np	1.00	0.00	0.00	-4.064487	0.504620	-0.173904	3.201999	-6.065731	1.138674
22297	30/10/2013	10	2013	autumn	moledo	p_bocagei	female	60.05	regenerated	na	p	1.00	11.40	2.43	-4.064487	0.504620	-0.173904	3.201999	-6.065731	1.138674
22298	30/10/2013	10	2013	autumn	moledo	p_bocagei	female	51.50	original	na	p	1.00	30.00	3.40	-4.064487	0.504620	-0.173904	3.201999	-6.065731	1.138674
AK1	20/05/2021	5	2021	spring	moledo	p_lusitanicus	male	56.80	regenerated	0.00	np	0.83	na	na	-1.264835	5.520571	-0.423809	1.955525	0.707637	0.605705
AK10	20/05/2021	5	2021	spring	moledo	p_lusitanicus	male	54.87	regenerated	0.00	np	0.83	na	na	-1.264835	5.520571	-0.423809	1.955525	0.707637	0.605705
AK11	20/05/2021	5	2021	spring	moledo	p_lusitanicus	male	57.62	original	0.00	np	0.83	na	na	-1.264835	5.520571	-0.423809	1.955525	0.707637	0.605705
AK12	20/05/2021	5	2021	spring	moledo	p_lusitanicus	male	52.80	original	0.00	np	0.83	na	na	-1.264835	5.520571	-0.423809	1.955525	0.707637	0.605705
AK13	20/05/2021	5	2021	spring	moledo	p_lusitanicus	male	57.22	regenerated	0.00	np	0.83	na	na	-1.264835	5.520571	-0.423809	1.955525	0.707637	0.605705
AK14	20/05/2021	5	2021	spring	moledo	p_lusitanicus	male	56.34	regenerated	0.00	np	0.83	na	na	-1.264835	5.520571	-0.423809	1.955525	0.707637	0.605705
AK15	20/05/2021	5	2021	spring	moledo	p_lusitanicus	male	53.65	regenerated	19.30	p	1.00	na	na	-1.264835	5.520571	-0.423809	1.955525	0.707637	0.605705
AK16	20/05/2021	5	2021	spring	moledo	p_lusitanicus	male	55.33	regenerated	0.00	np	0.83	na	na	-1.264835	5.520571	-0.423809	1.955525	0.707637	0.605705
AK17	20/05/2021	5	2021	spring	moledo	p_lusitanicus	male	51.05	original	0.00	np	0.83	na	na	-1.264835	5.520571	-0.423809	1.955525	0.707637	0.605705
AK18	20/05/2021	5	2021	spring	moledo	p_lusitanicus	male	54.23	regenerated	1.30	p	1.00	na	na	-1.264835	5.520571	-0.423809	1.955525	0.707637	0.605705
AK19	20/05/2021	5	2021	spring	moledo	p_lusitanicus	male	51.71	regenerated	0.00	np	0.83	na	na	-1.264835	5.520571	-0.423809	1.955525	0.707637	0.605705
AK2	20/05/2021	5	2021	spring	moledo	p_lusitanicus	male	50.02	original	0.00	np	0.83	na	na	-1.264835	5.520571	-0.423809	1.955525	0.707637	0.605705
AK20	20/05/2021	5	2021	spring	moledo	p_lusitanicus	male	51.51	regenerated	0.00	np	0.83	na	na	-1.264835	5.520571	-0.423809	1.955525	0.707637	0.605705
AK3	20/05/2021	5	2021	spring	moledo	p_lusitanicus	male	56.27	original	33.30	p	1.00	na	na	-1.264835	5.520571	-0.423809	1.955525	0.707637	0.605705
AK4	20/05/2021	5	2021	spring	moledo	p_lusitanicus	male	53.00	regenerated	0.00	np	0.83	na	na	-1.264835	5.520571	-0.423809	1.955525	0.707637	0.605705
AK5	20/05/2021	5	2021	spring	moledo	p_lusitanicus	male	56.52	regenerated	14.80	p	1.00	na	na	-1.264835	5.520571	-0.423809	1.955525	0.707637	0.605705
AK6	20/05/2021	5	2021	spring	moledo	p_lusitanicus	male	53.18	regenerated	0.00	np	0.83	na	na	-1.264835	5.520571	-0.423809	1.955525	0.707637	0.605705
AK7	20/05/2021	5	2021	spring	moledo	p_lusitanicus	male	54.24	regenerated	0.00	np	0.83	na	na	-1.264835	5.520571	-0.423809	1.955525	0.707637	0.605705
AK8	20/05/2021	5	2021	spring	moledo	p_lusitanicus	male	52.71	regenerated	0.00	np	0.83	na	na	-1.264835	5.520571	-0.423809	1.955525	0.707637	0.605705
AK9	20/05/2021	5	2021	spring	moledo	p_lusitanicus	male	59.34	regenerated	0.80	p	1.00	na	na	-1.264835	5.520571	-0.423809	1.955525	0.707637	0.605705
MJ1	20/05/2021	5	2021	spring	moledo	p_bocagei	female	50.40	original	1.20	p	1.00	na	na	-1.264835	5.520571	-0.423809	1.955525	0.707637	0.605705
MJ10	20/05/2021	5	2021	spring	moledo	p_bocagei	male	47.50	regenerated	0.00	np	0.83	na	na	-1.264835	5.520571	-0.423809	1.955525	0.707637	0.605705
MJ11	20/05/2021	5	2021	spring	moledo	p_bocagei	male	49.45	regenerated	1.40	p	1.00	na	na	-1.264835	5.520571	-0.423809	1.955525	0.707637	0.605705
MJ12	20/05/2021	5	2021	spring	moledo	p_bocagei	male	41.05	regenerated	0.00	np	0.83	na	na	-1.264835	5.520571	-0.423809	1.955525	0.707637	0.605705
MJ13	20/05/2021	5	2021	spring	moledo	p_bocagei	male	48.50	original	0.00	np	0.83	na	na	-1.264835	5.520571	-0.423809	1.955525	0.707637	0.605705
MJ14	20/05/2021	5	2021	spring	moledo	p_bocagei	male	42.54	original	0.00	np	0.83	na	na	-1.264835	5.520571	-0.423809	1.955525	0.707637	0.605705
MJ15	20/05/2021	5	2021	spring	moledo	p_bocagei	male	42.72	regenerated	0.00	np	0.83	na	na	-1.264835	5.520571	-0.423809	1.955525	0.707637	0.605705
MJ16	20/05/2021	5	2021	spring	moledo	p_bocagei	male	47.30	original	0.00	np	0.83	na	na	-1.264835	5.520571	-0.423809	1.955525	0.707637	0.605705
MJ17	20/05/2021	5	2021	spring	moledo	p_bocagei	male	44.42	original	0.00	np	0.83	na	na	-1.264835	5.520571	-0.423809	1.955525	0.707637	0.605705
MJ18	20/05/2021	5	2021	spring	moledo	p_bocagei	male	51.80	regenerated	8.00	p	1.00	na	na	-1.264835	5.520571	-0.423809	1.955525	0.707637	0.605705
MJ19	20/05/2021	5	2021	spring	moledo	p_bocagei	male	41.60	original	0.00	np	0.83	na	na	-1.264835	5.520571	-0.423809	1.955525	0.707637	0.605705
MJ2	20/05/2021	5	2021	spring	moledo	p_bocagei	male	52.71	original	1.40	p	1.00	na	na	-1.264835	5.520571	-0.423809	1.955525	0.707637	0.605705
MJ20	20/05/2021	5	2021	spring	moledo	p_bocagei	male	51.00	regenerated	0.00	np	0.83	na	na	-1.264835	5.520571	-0.423809	1.955525	0.707637	0.605705
MJ21	20/05/2021	5	2021	spring	moledo	p_bocagei	male	49.30	original	1.10	p	1.00	na	na	-1.264835	5.520571	-0.423809	1.955525	0.707637	0.605705
MJ22	20/05/2021	5	2021	spring	moledo	p_bocagei	male	42.05	original	1.10	p	1.00	na	na	-1.264835	5.520571	-0.423809	1.955525	0.707637	0.605705
MJ23	20/05/2021	5	2021	spring	moledo	p_bocagei	male	48.32	regenerated	0.00	np	0.83	na	na	-1.264835	5.520571	-0.423809	1.955525	0.707637	0.605705
MJ24	20/05/2021	5	2021	spring	moledo	p_bocagei	male	52.00	regenerated	0.00	np	0.83	na	na	-1.264835	5.520571	-0.423809	1.955525	0.707637	0.605705
MJ25	20/05/2021	5	2021	spring	moledo	p_bocagei	male	47.70	regenerated	1.30	p	1.00	na	na	-1.264835	5.520571	-0.423809	1.955525	0.707637	0.605705
MJ26	20/05/2021	5	2021	spring	moledo	p_bocagei	male	48.65	original	0.00	np	0.83	na	na	-1.264835	5.520571	-0.423809	1.955525	0.707637	0.605705
MJ27	20/05/2021	5	2021	spring	moledo	p_bocagei	male	44.00	regenerated	0.00	np	0.83	na	na	-1.264835	5.520571	-0.423809	1.955525	0.707637	0.605705
MJ28	20/05/2021	5	2021	spring	moledo	p_bocagei	male	46.60	regenerated	0.00	np	0.83	na	na	-1.264835	5.520571	-0.423809	1.955525	0.707637	0.605705
MJ29	20/05/2021	5	2021	spring	moledo	p_bocagei	male	47.70	original	0.00	np	0.83	na	na	-1.264835	5.520571	-0.423809	1.955525	0.707637	0.605705
MJ3	20/05/2021	5	2021	spring	moledo	p_bocagei	male	58.00	original	0.00	np	0.83	na	na	-1.264835	5.520571	-0.423809	1.955525	0.707637	0.605705
MJ30	20/05/2021	5	2021	spring	moledo	p_bocagei	male	48.00	regenerated	0.00	np	0.83	na	na	-1.264835	5.520571	-0.423809	1.955525	0.707637	0.605705
MJ31	20/05/2021	5	2021	spring	moledo	p_bocagei	male	45.20	regenerated	0.00	np	0.83	na	na	-1.264835	5.520571	-0.423809	1.955525	0.707637	0.605705
MJ32	20/05/2021	5	2021	spring	moledo	p_bocagei	male	44.00	regenerated	0.00	np	0.83	na	na	-1.264835	5.520571	-0.423809	1.955525	0.707637	0.605705
MJ33	20/05/2021	5	2021	spring	moledo	p_bocagei	male	49.95	regenerated	35.40	p	1.00	na	na	-1.264835	5.520571	-0.423809	1.955525	0.707637	0.605705
MJ34	20/05/2021	5	2021	spring	moledo	p_bocagei	male	56.45	regenerated	1.30	p	1.00	na	na	-1.264835	5.520571	-0.423809	1.955525	0.707637	0.605705
MJ35	20/05/2021	5	2021	spring	moledo	p_bocagei	male	47.30	regenerated	1.20	p	1.00	na	na	-1.264835	5.520571	-0.423809	1.955525	0.707637	0.605705
MJ36	20/05/2021	5	2021	spring	moledo	p_bocagei	male	56.30	original	18.90	p	1.00	na	na	-1.264835	5.520571	-0.423809	1.955525	0.707637	0.605705
MJ37	20/05/2021	5	2021	spring	moledo	p_bocagei	male	54.80	regenerated	0.90	p	1.00	na	na	-1.264835	5.520571	-0.423809	1.955525	0.707637	0.605705
MJ38	20/05/2021	5	2021	spring	moledo	p_bocagei	female	44.20	original	0.00	np	0.83	na	na	-1.264835	5.520571	-0.423809	1.955525	0.707637	0.605705
MJ39	20/05/2021	5	2021	spring	moledo	p_bocagei	female	43.00	regenerated	0.00	np	0.83	na	na	-1.264835	5.520571	-0.423809	1.955525	0.707637	0.605705
MJ4	20/05/2021	5	2021	spring	moledo	p_bocagei	male	44.12	original	0.00	np	0.83	na	na	-1.264835	5.520571	-0.423809	1.955525	0.707637	0.605705
MJ40	20/05/2021	5	2021	spring	moledo	p_bocagei	female	54.10	regenerated	0.00	np	0.83	na	na	-1.264835	5.520571	-0.423809	1.955525	0.707637	0.605705
MJ41	20/05/2021	5	2021	spring	moledo	p_bocagei	female	50.05	regenerated	0.00	np	0.83	na	na	-1.264835	5.520571	-0.423809	1.955525	0.707637	0.605705
MJ42	20/05/2021	5	2021	spring	moledo	p_bocagei	female	40.00	original	0.00	np	0.83	na	na	-1.264835	5.520571	-0.423809	1.955525	0.707637	0.605705
MJ43	20/05/2021	5	2021	spring	moledo	p_bocagei	female	47.00	regenerated	1.10	p	1.00	na	na	-1.264835	5.520571	-0.423809	1.955525	0.707637	0.605705
MJ44	20/05/2021	5	2021	spring	moledo	p_bocagei	female	34.20	regenerated	0.00	np	0.83	na	na	-1.264835	5.520571	-0.423809	1.955525	0.707637	0.605705
MJ45	20/05/2021	5	2021	spring	moledo	p_bocagei	female	44.95	original	0.00	np	0.83	na	na	-1.264835	5.520571	-0.423809	1.955525	0.707637	0.605705
MJ46	20/05/2021	5	2021	spring	moledo	p_bocagei	female	40.70	regenerated	0.00	np	0.83	na	na	-1.264835	5.520571	-0.423809	1.955525	0.707637	0.605705
MJ47	20/05/2021	5	2021	spring	moledo	p_bocagei	female	49.10	original	0.00	np	0.83	na	na	-1.264835	5.520571	-0.423809	1.955525	0.707637	0.605705
MJ48	20/05/2021	5	2021	spring	moledo	p_bocagei	female	44.99	original	0.00	np	0.83	na	na	-1.264835	5.520571	-0.423809	1.955525	0.707637	0.605705
MJ49	20/05/2021	5	2021	spring	moledo	p_bocagei	female	46.00	original	0.00	np	0.83	na	na	-1.264835	5.520571	-0.423809	1.955525	0.707637	0.605705
MJ5	20/05/2021	5	2021	spring	moledo	p_bocagei	male	57.05	lost	0.00	np	0.83	na	na	-1.264835	5.520571	-0.423809	1.955525	0.707637	0.605705
MJ50	20/05/2021	5	2021	spring	moledo	p_bocagei	female	52.30	regenerated	0.00	np	0.83	na	na	-1.264835	5.520571	-0.423809	1.955525	0.707637	0.605705
MJ51	20/05/2021	5	2021	spring	moledo	p_bocagei	female	42.30	original	0.00	np	0.83	na	na	-1.264835	5.520571	-0.423809	1.955525	0.707637	0.605705
MJ52	20/05/2021	5	2021	spring	moledo	p_bocagei	female	49.42	original	0.00	np	0.83	na	na	-1.264835	5.520571	-0.423809	1.955525	0.707637	0.605705
MJ53	20/05/2021	5	2021	spring	moledo	p_bocagei	female	46.10	regenerated	0.00	np	0.83	na	na	-1.264835	5.520571	-0.423809	1.955525	0.707637	0.605705
MJ54	20/05/2021	5	2021	spring	moledo	p_bocagei	female	42.40	regenerated	0.00	np	0.83	na	na	-1.264835	5.520571	-0.423809	1.955525	0.707637	0.605705
MJ55	20/05/2021	5	2021	spring	moledo	p_bocagei	female	44.15	regenerated	0.00	np	0.83	na	na	-1.264835	5.520571	-0.423809	1.955525	0.707637	0.605705
MJ56	20/05/2021	5	2021	spring	moledo	p_bocagei	female	48.50	regenerated	0.00	np	0.83	na	na	-1.264835	5.520571	-0.423809	1.955525	0.707637	0.605705
MJ57	20/05/2021	5	2021	spring	moledo	p_bocagei	female	39.30	original	0.00	np	0.83	na	na	-1.264835	5.520571	-0.423809	1.955525	0.707637	0.605705
MJ58	20/05/2021	5	2021	spring	moledo	p_bocagei	female	51.70	regenerated	0.00	np	0.83	na	na	-1.264835	5.520571	-0.423809	1.955525	0.707637	0.605705
MJ59	20/05/2021	5	2021	spring	moledo	p_bocagei	female	45.70	original	0.00	np	0.83	na	na	-1.264835	5.520571	-0.423809	1.955525	0.707637	0.605705
MJ6	20/05/2021	5	2021	spring	moledo	p_bocagei	male	44.00	original	0.00	np	0.83	na	na	-1.264835	5.520571	-0.423809	1.955525	0.707637	0.605705
MJ60	20/05/2021	5	2021	spring	moledo	p_bocagei	female	42.10	original	1.50	p	1.00	na	na	-1.264835	5.520571	-0.423809	1.955525	0.707637	0.605705
MJ61	20/05/2021	5	2021	spring	moledo	p_bocagei	female	46.40	regenerated	0.00	np	0.83	na	na	-1.264835	5.520571	-0.423809	1.955525	0.707637	0.605705
MJ62	20/05/2021	5	2021	spring	moledo	p_lusitanicus	female	44.10	regenerated	0.00	np	0.83	na	na	-1.264835	5.520571	-0.423809	1.955525	0.707637	0.605705
MJ63	20/05/2021	5	2021	spring	moledo	p_lusitanicus	female	48.80	regenerated	0.00	np	0.83	na	na	-1.264835	5.520571	-0.423809	1.955525	0.707637	0.605705
MJ64	20/05/2021	5	2021	spring	moledo	p_lusitanicus	female	45.30	original	0.00	np	0.83	na	na	-1.264835	5.520571	-0.423809	1.955525	0.707637	0.605705
MJ65	20/05/2021	5	2021	spring	moledo	p_lusitanicus	female	50.00	regenerated	1.20	p	1.00	na	na	-1.264835	5.520571	-0.423809	1.955525	0.707637	0.605705
MJ66	20/05/2021	5	2021	spring	moledo	p_lusitanicus	female	52.95	regenerated	1.40	p	1.00	na	na	-1.264835	5.520571	-0.423809	1.955525	0.707637	0.605705
MJ67	20/05/2021	5	2021	spring	moledo	p_lusitanicus	female	50.20	original	2.50	p	1.00	na	na	-1.264835	5.520571	-0.423809	1.955525	0.707637	0.605705
MJ68	20/05/2021	5	2021	spring	moledo	p_lusitanicus	female	54.15	regenerated	1.20	p	1.00	na	na	-1.264835	5.520571	-0.423809	1.955525	0.707637	0.605705
MJ69	20/05/2021	5	2021	spring	moledo	p_lusitanicus	female	41.70	regenerated	0.00	np	0.83	na	na	-1.264835	5.520571	-0.423809	1.955525	0.707637	0.605705
MJ7	20/05/2021	5	2021	spring	moledo	p_bocagei	male	50.51	regenerated	1.20	p	1.00	na	na	-1.264835	5.520571	-0.423809	1.955525	0.707637	0.605705
MJ70	20/05/2021	5	2021	spring	moledo	p_lusitanicus	female	43.60	regenerated	33.20	p	1.00	na	na	-1.264835	5.520571	-0.423809	1.955525	0.707637	0.605705
MJ71	20/05/2021	5	2021	spring	moledo	p_lusitanicus	female	41.90	original	0.00	np	0.83	na	na	-1.264835	5.520571	-0.423809	1.955525	0.707637	0.605705
MJ72	20/05/2021	5	2021	spring	moledo	p_lusitanicus	female	44.35	regenerated	0.00	np	0.83	na	na	-1.264835	5.520571	-0.423809	1.955525	0.707637	0.605705
MJ73	20/05/2021	5	2021	spring	moledo	p_lusitanicus	female	44.10	regenerated	0.00	np	0.83	na	na	-1.264835	5.520571	-0.423809	1.955525	0.707637	0.605705
MJ74	20/05/2021	5	2021	spring	moledo	p_lusitanicus	female	48.70	original	0.00	np	0.83	na	na	-1.264835	5.520571	-0.423809	1.955525	0.707637	0.605705
MJ75	20/05/2021	5	2021	spring	moledo	p_lusitanicus	male	52.60	regenerated	0.00	np	0.83	na	na	-1.264835	5.520571	-0.423809	1.955525	0.707637	0.605705
MJ76	20/05/2021	5	2021	spring	moledo	p_lusitanicus	male	47.00	regenerated	0.00	np	0.83	na	na	-1.264835	5.520571	-0.423809	1.955525	0.707637	0.605705
MJ77	20/05/2021	5	2021	spring	moledo	p_lusitanicus	male	46.50	regenerated	0.00	np	0.83	na	na	-1.264835	5.520571	-0.423809	1.955525	0.707637	0.605705
MJ78	20/05/2021	5	2021	spring	moledo	p_lusitanicus	male	54.72	regenerated	0.00	np	0.83	na	na	-1.264835	5.520571	-0.423809	1.955525	0.707637	0.605705
MJ79	20/05/2021	5	2021	spring	moledo	p_lusitanicus	female	45.46	original	0.00	np	0.83	na	na	-1.264835	5.520571	-0.423809	1.955525	0.707637	0.605705
MJ8	20/05/2021	5	2021	spring	moledo	p_bocagei	male	53.00	original	0.00	np	0.83	na	na	-1.264835	5.520571	-0.423809	1.955525	0.707637	0.605705
MJ80	20/05/2021	5	2021	spring	moledo	p_bocagei	female	54.09	regenerated	0.00	np	0.83	na	na	-1.264835	5.520571	-0.423809	1.955525	0.707637	0.605705
MJ81	20/05/2021	5	2021	spring	moledo	p_bocagei	female	51.95	regenerated	0.00	np	0.83	na	na	-1.264835	5.520571	-0.423809	1.955525	0.707637	0.605705
MJ82	20/05/2021	5	2021	spring	moledo	p_lusitanicus	male	46.83	regenerated	0.00	np	0.83	na	na	-1.264835	5.520571	-0.423809	1.955525	0.707637	0.605705
MJ9	20/05/2021	5	2021	spring	moledo	p_bocagei	male	53.10	original	0.00	np	0.83	na	na	-1.264835	5.520571	-0.423809	1.955525	0.707637	0.605705
